# Supplementary material for: Comparative transcriptomics revealed neurodevelopmental impairments and ferroptosis induced by extremely small iron oxide nanoparticles
Source: Front Genet. 2024 May 17;15:1402771. doi: 10.3389/fgene.2024.1402771 (PMC11140123; doi:10.3389/fgene.2024.1402771)
Supplement: Supplementary file 4 [file Table1.XLSX]

## Sheet: Table S1
	Table S1. Primer sequences of zebrafish (Danio rerio)
	Gene	Sequence
	kif15	Forward	GTTCGACCGTTGACTCAAGG
		Reverse	TCCATTCATGCAGGACTCCA
	ncapd2	Forward	ATGGTTCCGGTTTGTTTGGA
		Reverse	TCCTTCACAGCAACATCGAC
	hunk	Forward	GGCGGGAGGATGATTACTGA
		Reverse	ATTTTCACCGCCACCTTCTC
	pbx1a	Forward	GAATGAAGCCGGCTCTGTTC
		Reverse	TGAGTGTTCGGCGGAGTTAT
	irg1l	Forward	ACGCATGGTTTTAGACAGCA
		Reverse	CAAAGTCCATCGAGTGAGCTG
	noxo1a	Forward	ACACCCCGTCAATATTCAGC
		Reverse	TTTACTGCCGCTCCACTTCT
	chrna6	Forward	TGGTCACCAGCAGAGTTTGA
		Reverse	GTGATGTCCATAGGGCAGGA
	slc6a11b	Forward	GCGTGGGCCTTCTTGTATCT
		Reverse	GATGCCAGAACTCCATGACG
	pax2a	Forward	GTGTGGAGAGTTTACGGAAGC
		Reverse	AGACTGGGCTTGACTTCGTC
	neurog1	Forward	GGGTTAAGAGCAAGACAGACG
		Reverse	GCGAAAAGGAGTAGTCACAGC
	axin2	Forward	GTAGTGGGTCTGTCTGCCAA
		Reverse	ACTTCACTGTCATTGGCACTC
	lrp4	Forward	ATCCCGGCGTGAGTAACC
		Reverse	TGTGCGGTCTCGATCTTCA
	musk	Forward	CAATAAGGTATTACGATTCCAG
		Reverse	CATGGCAGCACTGCTTTGGAC
	mpz	Forward	CTGGCAGTGGACTTCTCCAG
		Reverse	CAGGTGAAGGTTCCATTGTC
	acta2	Forward	CAGCCATGTATGTAGCTATTC
		Reverse	GACGAATGAGTAGCCTCGTTC
	ttn	Forward	GAGTACCTCTTCCGTGTCACTG
		Reverse	CAAGTCAGGAACCATAGTGC
	lpin1	Forward	AGACAAGAGAAGCCCACACT
		Reverse	CACTACTGCCCACTGACTGA
	cybb	Forward	TTCTTGGGCATGCTCTCTCG
		Reverse	GCACTGTATAGATCCTCGGAGA
	nox1	Forward	ACTGGATCATCAATCACGGCCT
		Reverse	AGAGACAGCAGGTTACGGCA
	rac2	Forward	GGTGAGCCCAGCATCATTCG
		Reverse	GGTAAGTGATCGGTGCCAGTT
	jnk1	Forward	CCACAACAAACTCAAGGCGA
		Reverse	TCCCATTCCAGCACTTCCTT
	bcl2a	Forward	TCAATAAAGCAGTGGAGGAATC
		Reverse	TCAAATGAGGGTCTGAACGAG
	tp53	Forward	CCAGCAGCGATGAGGAGAT
		Reverse	GCAGGCACCACATCACTTAA
	il1b	Forward	ATGGCGAACGTCATCCAAGAG
		Reverse	TTCAAGTCGCTGCTTCCGGCT
	il6	Forward	TGCTACACTGGCTACACTCTT
		Reverse	CACATCCTGAACTTCGTCTCC
	tnfa	Forward	AAGGAGAGTTGCCTTTACCG
		Reverse	GCCTTGTGAAATGCGATCTCT
	actin	Forward	GGCTACAGCTTCACCACCA
		Reverse	TGCTGATCCACATCTGCTG

## Sheet: Table S2
	Table S2. The Number of genes of modules derived from Weighted Gene Co-expression Network Analysis (WGCNA)
	Module Number	Module	The Number of Genes
	1	Turquoise	4840
	2	Blue	3801
	3	Brown	2587
	4	Yellow	2006
	5	Green	1466
	6	Red	924
	7	Black	915
	8	Pink	656
	9	Magenta	325
	10	Purple	295
	11	Greenyellow	292
	12	Tan	271
	13	Salmon	248
	14	Grey	231
	15	Cyan	187
	16	Midlightblue	171
	17	Grey60	164
	18	Lightgreen	158
	19	Lightyellow	128
	20	Royal Blue	121
	21	Darkred	100
	22	Lightcyan	69

## Sheet: Table S3
	Table S3. Hub genes in the turquiose module and the brown module
	Yellow Module		Magenta Module		Lightgreen Module		Brown Module
	GeneID	kME.Yellow	GeneID	kME.Magenta	GeneID	kME.Lightgreen	GeneID	kME.brown
	ENSDARG00000063626	-0.957947	ENSDARG00000004307	0.972584	ENSDARG00000061173	0.999257	ENSDARG00000101199	0.946911
	ENSDARG00000086746	-0.930727	ENSDARG00000045463	0.969868	ENSDARG00000062788	0.99647	ENSDARG00000030215	0.957974
	ENSDARG00000035751	-0.930335	ENSDARG00000012667	0.96664	ENSDARG00000104919	0.995817	ENSDARG00000056248	0.954784
	ENSDARG00000018961	-0.921033	ENSDARG00000059751	0.963152	ENSDARG00000079585	0.992805	ENSDARG00000069827	0.961465
	ENSDARG00000008502	-0.917538	ENSDARG00000027915	0.963057	ENSDARG00000031929	0.990617	ENSDARG00000002344	-0.919258
	ENSDARG00000053684	-0.915473	ENSDARG00000014910	0.959759	ENSDARG00000028096	0.988896	ENSDARG00000099860	0.925757
	ENSDARG00000028740	0.900055	ENSDARG00000031891	0.957862	ENSDARG00000116928	0.988269	ENSDARG00000009212	-0.934975
	ENSDARG00000040822	0.900306	ENSDARG00000075713	0.95075	ENSDARG00000057465	0.985994	ENSDARG00000025850	-0.909182
	ENSDARG00000004023	0.900439	ENSDARG00000100494	0.950178	ENSDARG00000040717	0.984474	ENSDARG00000041811	-0.914145
	ENSDARG00000015050	0.901944	ENSDARG00000045904	0.949796	ENSDARG00000016364	0.984417	ENSDARG00000015128	-0.927417
	ENSDARG00000006896	0.902076	ENSDARG00000039062	0.949075	ENSDARG00000102750	0.982562	ENSDARG00000036577	0.963214
	ENSDARG00000099744	0.903968	ENSDARG00000104361	0.947544	ENSDARG00000014047	0.979531	ENSDARG00000011201	-0.918726
	ENSDARG00000038068	0.90536	ENSDARG00000100244	0.947288	ENSDARG00000014386	0.978543	ENSDARG00000099203	0.975771
	ENSDARG00000059079	0.908045	ENSDARG00000053019	0.946376	ENSDARG00000054583	0.977757	ENSDARG00000005513	-0.917365
	ENSDARG00000075222	0.90808	ENSDARG00000034896	0.944484	ENSDARG00000117818	0.976864	ENSDARG00000036875	-0.914577
	ENSDARG00000008660	0.908485	ENSDARG00000075758	0.943665	ENSDARG00000073820	0.976827	ENSDARG00000076838	0.938971
	ENSDARG00000101750	0.910259	ENSDARG00000060656	0.942606	ENSDARG00000098700	0.971964	ENSDARG00000027236	0.987239
	ENSDARG00000091317	0.911138	ENSDARG00000044573	0.942323	ENSDARG00000031845	0.969957	ENSDARG00000090697	-0.941313
	ENSDARG00000070929	0.913909	ENSDARG00000098925	0.941726	ENSDARG00000101040	0.969793	ENSDARG00000011640	0.963088
	ENSDARG00000003429	0.915799	ENSDARG00000092517	0.940701	ENSDARG00000015709	0.967684	ENSDARG00000070266	0.966143
	ENSDARG00000025302	0.915905	ENSDARG00000033498	0.940425	ENSDARG00000026629	0.962604	ENSDARG00000044053	0.962981
	ENSDARG00000056092	0.917384	ENSDARG00000078052	0.94023	ENSDARG00000042908	0.961259	ENSDARG00000105243	0.921992
	ENSDARG00000018178	0.917942	ENSDARG00000090268	0.939392	ENSDARG00000008170	0.961094	ENSDARG00000056877	0.958551
	ENSDARG00000099927	0.918286	ENSDARG00000093768	0.933064	ENSDARG00000069566	0.960432	ENSDARG00000016871	-0.947305
	ENSDARG00000013505	0.920265	ENSDARG00000056122	0.932036	ENSDARG00000074378	0.958439	ENSDARG00000037012	0.945336
	ENSDARG00000025309	0.920512	ENSDARG00000011370	0.930457	ENSDARG00000071014	0.955978	ENSDARG00000104613	0.968953
	ENSDARG00000044541	0.921541	ENSDARG00000078992	0.928401	ENSDARG00000093494	0.95552	ENSDARG00000041595	0.944566
	ENSDARG00000045131	0.921847	ENSDARG00000024846	0.92813	ENSDARG00000041947	0.954074	ENSDARG00000009106	0.93127
	ENSDARG00000088711	0.922756	ENSDARG00000100270	0.927503	ENSDARG00000039892	0.952651	ENSDARG00000019253	0.902478
	ENSDARG00000005560	0.92297	ENSDARG00000060948	0.925022	ENSDARG00000010276	0.95114	ENSDARG00000034187	0.986801
	ENSDARG00000109337	0.923183	ENSDARG00000109337	0.923183	ENSDARG00000008165	0.948313	ENSDARG00000055874	0.971853
	ENSDARG00000060948	0.925022	ENSDARG00000005560	0.92297	ENSDARG00000074126	0.943876	ENSDARG00000007098	0.943601
	ENSDARG00000100270	0.927503	ENSDARG00000088711	0.922756	ENSDARG00000031776	0.941533	ENSDARG00000036344	0.980617
	ENSDARG00000024846	0.92813	ENSDARG00000045131	0.921847	ENSDARG00000087251	0.939946	ENSDARG00000062056	0.970403
	ENSDARG00000078992	0.928401	ENSDARG00000044541	0.921541	ENSDARG00000052215	0.939207	ENSDARG00000054804	0.927495
	ENSDARG00000011370	0.930457	ENSDARG00000025309	0.920512	ENSDARG00000056535	0.938561	ENSDARG00000030614	0.980251
	ENSDARG00000056122	0.932036	ENSDARG00000013505	0.920265	ENSDARG00000104197	0.93737	ENSDARG00000012422	0.931247
	ENSDARG00000093768	0.933064	ENSDARG00000099927	0.918286	ENSDARG00000074393	0.93695	ENSDARG00000058117	0.969388
	ENSDARG00000090268	0.939392	ENSDARG00000018178	0.917942	ENSDARG00000104716	0.936512	ENSDARG00000036058	0.987414
	ENSDARG00000078052	0.94023	ENSDARG00000056092	0.917384	ENSDARG00000117735	0.936192	ENSDARG00000018259	0.98641
	ENSDARG00000033498	0.940425	ENSDARG00000025302	0.915905	ENSDARG00000061357	0.931231	ENSDARG00000043465	0.98514
	ENSDARG00000092517	0.940701	ENSDARG00000003429	0.915799	ENSDARG00000077836	0.928125	ENSDARG00000015174	0.956583
	ENSDARG00000098925	0.941726	ENSDARG00000070929	0.913909	ENSDARG00000103718	0.927862	ENSDARG00000089429	0.915791
	ENSDARG00000044573	0.942323	ENSDARG00000091317	0.911138	ENSDARG00000019564	0.926064	ENSDARG00000038306	0.948638
	ENSDARG00000060656	0.942606	ENSDARG00000101750	0.910259	ENSDARG00000091996	0.925768	ENSDARG00000027495	0.976799
	ENSDARG00000075758	0.943665	ENSDARG00000008660	0.908485	ENSDARG00000103485	0.925158	ENSDARG00000053262	0.968701
	ENSDARG00000034896	0.944484	ENSDARG00000075222	0.90808	ENSDARG00000045190	0.922861	ENSDARG00000031720	0.960102
	ENSDARG00000053019	0.946376	ENSDARG00000059079	0.908045	ENSDARG00000114022	0.921007	ENSDARG00000086288	0.971839
	ENSDARG00000100244	0.947288	ENSDARG00000038068	0.90536	ENSDARG00000032318	0.915821	ENSDARG00000025428	0.911317
	ENSDARG00000104361	0.947544	ENSDARG00000099744	0.903968	ENSDARG00000094678	0.912555	ENSDARG00000041799	0.943984
	ENSDARG00000039062	0.949075	ENSDARG00000006896	0.902076	ENSDARG00000057138	0.911814	ENSDARG00000043448	0.971851
	ENSDARG00000045904	0.949796	ENSDARG00000015050	0.901944	ENSDARG00000114026	0.90799	ENSDARG00000034007	0.954676
	ENSDARG00000100494	0.950178	ENSDARG00000004023	0.900439	ENSDARG00000110481	0.905173	ENSDARG00000056036	0.98508
	ENSDARG00000075713	0.95075	ENSDARG00000040822	0.900306	ENSDARG00000078552	0.903581	ENSDARG00000020072	0.973109
	ENSDARG00000031891	0.957862	ENSDARG00000028740	0.900055			ENSDARG00000036376	0.978588
	ENSDARG00000014910	0.959759	ENSDARG00000078468	0.979825			ENSDARG00000104458	0.936973
	ENSDARG00000027915	0.963057	ENSDARG00000102995	0.978393			ENSDARG00000030694	0.967436
	ENSDARG00000059751	0.963152	ENSDARG00000061265	0.977426			ENSDARG00000014871	0.973891
	ENSDARG00000012667	0.96664	ENSDARG00000089382	0.997378			ENSDARG00000008407	0.96569
	ENSDARG00000045463	0.969868	ENSDARG00000003570	0.973079			ENSDARG00000013414	0.976034
	ENSDARG00000004307	0.972584	ENSDARG00000097904	0.972887			ENSDARG00000062054	0.939816
			ENSDARG00000017007	0.971838			ENSDARG00000079564	0.960003
			ENSDARG00000056633	0.970404			ENSDARG00000001994	0.967724
			ENSDARG00000094974	0.970343			ENSDARG00000063133	0.974518
			ENSDARG00000075188	0.989511			ENSDARG00000087981	0.974218
			ENSDARG00000098817	0.988402			ENSDARG00000007438	-0.936055
			ENSDARG00000062123	0.985767			ENSDARG00000061233	0.957503
			ENSDARG00000004318	0.983604			ENSDARG00000036967	0.970152
			ENSDARG00000099996	0.983477			ENSDARG00000092659	0.971015
			ENSDARG00000071548	0.983381			ENSDARG00000108475	0.974787
			ENSDARG00000005559	0.982186			ENSDARG00000023228	0.94766
			ENSDARG00000078674	0.980882			ENSDARG00000093318	0.954771
			ENSDARG00000035970	0.980568			ENSDARG00000074908	0.972383
			ENSDARG00000069521	0.979733			ENSDARG00000059057	0.963722
			ENSDARG00000036987	0.978028			ENSDARG00000076805	0.963517
			ENSDARG00000015016	0.976654			ENSDARG00000030106	0.919709
			ENSDARG00000061918	0.976547			ENSDARG00000069074	0.918483
			ENSDARG00000061345	0.976287			ENSDARG00000044091	0.938145
			ENSDARG00000060900	0.973606			ENSDARG00000045543	0.931905
			ENSDARG00000006983	0.969832			ENSDARG00000006370	0.938588
			ENSDARG00000005078	0.969371			ENSDARG00000101446	0.942457
			ENSDARG00000015676	0.968755			ENSDARG00000097196	0.961304
			ENSDARG00000097731	0.966818			ENSDARG00000010294	0.940951
			ENSDARG00000074084	0.965463			ENSDARG00000100105	0.967485
			ENSDARG00000068710	0.964905			ENSDARG00000001910	0.983639
			ENSDARG00000037884	0.964599			ENSDARG00000061436	0.975816
			ENSDARG00000010831	0.963008			ENSDARG00000028066	0.959591
			ENSDARG00000056831	0.961195			ENSDARG00000013669	0.967875
			ENSDARG00000004472	0.956961			ENSDARG00000061226	0.978075
			ENSDARG00000006120	0.956952			ENSDARG00000005840	0.957426
			ENSDARG00000102024	0.950687			ENSDARG00000000503	0.979866
			ENSDARG00000005651	0.949568			ENSDARG00000098392	0.970843
			ENSDARG00000039005	0.94793			ENSDARG00000044132	0.945905
			ENSDARG00000035054	0.945635			ENSDARG00000032868	0.977876
			ENSDARG00000039563	0.94427			ENSDARG00000059945	0.983847
			ENSDARG00000095180	0.943614			ENSDARG00000001463	0.943243
			ENSDARG00000045268	0.940623			ENSDARG00000052765	0.982465
			ENSDARG00000093406	0.940479			ENSDARG00000005776	0.973364
			ENSDARG00000028306	0.938044			ENSDARG00000039647	0.965554
			ENSDARG00000058394	0.937244			ENSDARG00000038731	0.93236
			ENSDARG00000058818	0.933265			ENSDARG00000043474	0.972631
			ENSDARG00000014462	0.930757			ENSDARG00000021595	0.967309
			ENSDARG00000015057	0.929674			ENSDARG00000014053	0.957036
			ENSDARG00000058148	0.929474			ENSDARG00000079056	0.976662
			ENSDARG00000041896	0.929058			ENSDARG00000054378	0.97142
			ENSDARG00000104437	0.928196			ENSDARG00000000019	0.933139
			ENSDARG00000069327	0.925061			ENSDARG00000033140	0.917315
			ENSDARG00000100083	0.924795			ENSDARG00000059768	0.97981
			ENSDARG00000020948	0.921782			ENSDARG00000010680	0.929357
			ENSDARG00000058425	0.920299			ENSDARG00000059933	0.905422
			ENSDARG00000115651	0.919798			ENSDARG00000038894	0.973957
			ENSDARG00000045909	0.913803			ENSDARG00000070173	0.981691
			ENSDARG00000039699	0.909079			ENSDARG00000011175	0.950476
			ENSDARG00000058221	0.907484			ENSDARG00000033609	0.927722
			ENSDARG00000001470	0.906488			ENSDARG00000015392	-0.935051
			ENSDARG00000068886	0.904656			ENSDARG00000012504	0.959965
			ENSDARG00000104030	0.902816			ENSDARG00000062954	0.975459
			ENSDARG00000052881	0.90169			ENSDARG00000007421	0.952305
			ENSDARG00000031316	0.901174			ENSDARG00000052470	0.949937
			ENSDARG00000036394	0.91494			ENSDARG00000014273	0.958473
			ENSDARG00000073732	0.973868			ENSDARG00000045930	0.932033
			ENSDARG00000079575	0.976644			ENSDARG00000059423	0.96033
			ENSDARG00000053684	-0.915473			ENSDARG00000052769	0.950935
			ENSDARG00000008502	-0.917538			ENSDARG00000073883	0.96401
			ENSDARG00000018961	-0.921033			ENSDARG00000011519	0.962271
			ENSDARG00000035751	-0.930335			ENSDARG00000074794	0.956973
			ENSDARG00000086746	-0.930727			ENSDARG00000021439	-0.913214
			ENSDARG00000063626	-0.957947			ENSDARG00000012593	0.925628
							ENSDARG00000001244	0.900019
							ENSDARG00000037361	-0.957875
							ENSDARG00000007663	0.973929
							ENSDARG00000042428	0.909325
							ENSDARG00000056481	0.93982
							ENSDARG00000016011	0.913397
							ENSDARG00000077139	0.986043
							ENSDARG00000058231	0.948097
							ENSDARG00000035322	0.944221
							ENSDARG00000041417	0.943397
							ENSDARG00000104413	0.936393
							ENSDARG00000104992	0.909382
							ENSDARG00000025106	0.975871
							ENSDARG00000035741	0.904106
							ENSDARG00000036584	0.949406
							ENSDARG00000045945	0.968683
							ENSDARG00000100357	0.964002
							ENSDARG00000014361	0.950949
							ENSDARG00000102367	0.935958
							ENSDARG00000104210	0.953544
							ENSDARG00000032705	0.944402
							ENSDARG00000069101	0.902207
							ENSDARG00000097576	0.976479
							ENSDARG00000057437	0.934484
							ENSDARG00000071095	0.933217
							ENSDARG00000004836	0.926595
							ENSDARG00000067626	0.922211
							ENSDARG00000070826	0.97258
							ENSDARG00000070824	0.910393
							ENSDARG00000036237	-0.933945
							ENSDARG00000101606	0.958303
							ENSDARG00000007788	0.975661
							ENSDARG00000101713	0.972668
							ENSDARG00000023967	0.949542
							ENSDARG00000093413	0.969793
							ENSDARG00000098936	0.97188
							ENSDARG00000097110	0.934077
							ENSDARG00000034522	0.981482
							ENSDARG00000055009	0.957527
							ENSDARG00000101967	0.969261
							ENSDARG00000070567	0.987439
							ENSDARG00000053130	0.963735
							ENSDARG00000011188	0.979071
							ENSDARG00000060711	0.951681
							ENSDARG00000056510	0.930793
							ENSDARG00000103800	0.956525
							ENSDARG00000035880	0.930152
							ENSDARG00000059832	0.948672
							ENSDARG00000068989	0.954622
							ENSDARG00000043095	0.900273
							ENSDARG00000015918	0.936265
							ENSDARG00000097877	0.986693
							ENSDARG00000005485	0.903649
							ENSDARG00000079752	0.934709
							ENSDARG00000039264	0.942831
							ENSDARG00000052713	0.952407
							ENSDARG00000037496	0.977314
							ENSDARG00000069855	0.900793
							ENSDARG00000004580	0.907639
							ENSDARG00000021975	0.90652
							ENSDARG00000076052	0.956873
							ENSDARG00000076872	0.970822
							ENSDARG00000027065	0.975517
							ENSDARG00000100288	0.979708
							ENSDARG00000021607	0.953047
							ENSDARG00000024299	0.949283
							ENSDARG00000003495	0.974038
							ENSDARG00000032963	-0.925152
							ENSDARG00000098631	0.923125
							ENSDARG00000068745	0.969566
							ENSDARG00000101009	-0.942072
							ENSDARG00000105287	0.914325
							ENSDARG00000005841	0.982831
							ENSDARG00000007867	0.946351
							ENSDARG00000070873	0.925334
							ENSDARG00000053665	0.938227
							ENSDARG00000002235	0.964129
							ENSDARG00000062956	0.930247
							ENSDARG00000036428	0.956474
							ENSDARG00000098082	0.903477
							ENSDARG00000116806	0.934661
							ENSDARG00000074425	0.953359
							ENSDARG00000022437	0.965936
							ENSDARG00000018270	0.938595
							ENSDARG00000014517	-0.902059
							ENSDARG00000103435	0.915459
							ENSDARG00000093899	0.96839
							ENSDARG00000035577	0.906728
							ENSDARG00000041150	0.944397
							ENSDARG00000102362	0.91671
							ENSDARG00000056774	0.967916
							ENSDARG00000011661	0.932464
							ENSDARG00000101936	0.959936
							ENSDARG00000026862	0.923997
							ENSDARG00000090963	0.975667
							ENSDARG00000008723	0.929658
							ENSDARG00000043012	0.964609
							ENSDARG00000079840	0.956711
							ENSDARG00000103002	0.972997
							ENSDARG00000061647	0.98644
							ENSDARG00000030097	0.98509
							ENSDARG00000092358	0.950119
							ENSDARG00000037020	0.966423
							ENSDARG00000035872	0.940855
							ENSDARG00000069425	0.924035
							ENSDARG00000005775	0.988174
							ENSDARG00000043009	0.955413
							ENSDARG00000032623	0.963717
							ENSDARG00000039966	0.972611
							ENSDARG00000101008	0.945556
							ENSDARG00000035309	0.901776
							ENSDARG00000095288	0.911445
							ENSDARG00000111106	0.991001
							ENSDARG00000013838	0.950725
							ENSDARG00000034907	0.958093
							ENSDARG00000037498	0.977086
							ENSDARG00000002192	0.912835
							ENSDARG00000063544	0.96858
							ENSDARG00000057296	0.966784
							ENSDARG00000061165	0.933835
							ENSDARG00000004891	0.945051
							ENSDARG00000054543	0.962439
							ENSDARG00000086877	0.948135
							ENSDARG00000053724	0.977931
							ENSDARG00000053544	0.963081
							ENSDARG00000103413	0.976371
							ENSDARG00000088293	0.953481
							ENSDARG00000018383	0.990691
							ENSDARG00000028048	0.952688
							ENSDARG00000037905	0.985005
							ENSDARG00000102061	0.936123
							ENSDARG00000037337	0.975194
							ENSDARG00000014962	0.948386
							ENSDARG00000007825	0.949491
							ENSDARG00000111977	0.948243
							ENSDARG00000101076	-0.92021
							ENSDARG00000003210	0.979896
							ENSDARG00000098652	0.976685
							ENSDARG00000038981	0.93751
							ENSDARG00000041599	0.966818
							ENSDARG00000098679	-0.957382
							ENSDARG00000090064	0.935754
							ENSDARG00000035630	0.939715
							ENSDARG00000097827	0.934113
							ENSDARG00000094488	0.92432
							ENSDARG00000051823	0.980397
							ENSDARG00000038709	0.903204
							ENSDARG00000037097	0.961682
							ENSDARG00000062222	0.973988
							ENSDARG00000090481	0.9767
							ENSDARG00000063157	0.971538
							ENSDARG00000068187	0.946861
							ENSDARG00000112234	0.939448
							ENSDARG00000009281	0.94957
							ENSDARG00000038974	0.946296
							ENSDARG00000076500	0.927777
							ENSDARG00000001880	0.932381
							ENSDARG00000018966	0.965214
							ENSDARG00000025034	0.956877
							ENSDARG00000063144	0.990625
							ENSDARG00000063299	0.971569
							ENSDARG00000059775	0.973805
							ENSDARG00000067850	0.916503
							ENSDARG00000044362	0.928469
							ENSDARG00000094422	0.916792
							ENSDARG00000061255	0.973258
							ENSDARG00000035338	0.939303
							ENSDARG00000039345	-0.934538
							ENSDARG00000021550	-0.913269
							ENSDARG00000116680	0.981655
							ENSDARG00000031382	0.921246
							ENSDARG00000088116	0.909082
							ENSDARG00000037393	-0.937686
							ENSDARG00000037455	0.943708
							ENSDARG00000034168	0.964868
							ENSDARG00000086300	0.917004
							ENSDARG00000079620	0.950585
							ENSDARG00000026736	0.951594
							ENSDARG00000030687	0.949569
							ENSDARG00000016545	0.944531
							ENSDARG00000056206	0.90249
							ENSDARG00000015854	0.972446
							ENSDARG00000016048	0.909921
							ENSDARG00000104204	0.982997
							ENSDARG00000032039	0.925391
							ENSDARG00000014215	0.94578
							ENSDARG00000070734	0.908383
							ENSDARG00000105201	0.959644
							ENSDARG00000034808	0.935039
							ENSDARG00000017466	0.950748
							ENSDARG00000018065	0.965014
							ENSDARG00000010957	0.948179
							ENSDARG00000062693	0.959701
							ENSDARG00000099729	0.956847
							ENSDARG00000100166	0.965095
							ENSDARG00000061301	0.938621
							ENSDARG00000003512	0.96845
							ENSDARG00000017369	0.965465
							ENSDARG00000023181	0.917622
							ENSDARG00000039340	-0.946833
							ENSDARG00000055160	-0.953284
							ENSDARG00000098164	0.974632
							ENSDARG00000115528	0.946251
							ENSDARG00000098809	0.955678
							ENSDARG00000078645	0.960741
							ENSDARG00000001127	0.972313
							ENSDARG00000013128	0.920177
							ENSDARG00000071333	0.919877
							ENSDARG00000092680	0.943666
							ENSDARG00000057606	0.950729
							ENSDARG00000102229	0.953172
							ENSDARG00000003869	0.905158
							ENSDARG00000060368	0.976434
							ENSDARG00000002732	0.953808
							ENSDARG00000070625	0.959811
							ENSDARG00000059960	0.973341
							ENSDARG00000030547	0.944092
							ENSDARG00000027957	0.954198
							ENSDARG00000052975	-0.936905
							ENSDARG00000079204	0.978115
							ENSDARG00000055837	0.929095
							ENSDARG00000041113	-0.920138
							ENSDARG00000044514	0.968891
							ENSDARG00000103752	0.921723
							ENSDARG00000057527	0.946707
							ENSDARG00000077364	0.925441
							ENSDARG00000086342	0.937421
							ENSDARG00000070686	0.968845
							ENSDARG00000102216	0.952849
							ENSDARG00000059897	0.980541
							ENSDARG00000038859	0.945591
							ENSDARG00000099031	0.954092
							ENSDARG00000110756	0.969637
							ENSDARG00000039616	-0.937449
							ENSDARG00000104457	0.974647
							ENSDARG00000078918	0.930239
							ENSDARG00000054137	0.958816
							ENSDARG00000055053	0.958399
							ENSDARG00000078125	0.966584
							ENSDARG00000034165	0.950285
							ENSDARG00000067999	0.923413
							ENSDARG00000098880	0.958363
							ENSDARG00000068096	0.94277
							ENSDARG00000089637	-0.930574
							ENSDARG00000062024	0.923914
							ENSDARG00000056797	0.935504
							ENSDARG00000021405	0.948888
							ENSDARG00000036383	0.931983
							ENSDARG00000067851	0.919546
							ENSDARG00000069632	0.948296
							ENSDARG00000053804	0.935907
							ENSDARG00000056753	0.985771
							ENSDARG00000002945	0.933687
							ENSDARG00000087349	0.959556
							ENSDARG00000104435	0.956122
							ENSDARG00000038655	0.975587
							ENSDARG00000078078	0.955252
							ENSDARG00000054451	0.974581
							ENSDARG00000005842	0.931782
							ENSDARG00000067605	0.927485
							ENSDARG00000011672	0.94548
							ENSDARG00000034215	0.93621
							ENSDARG00000079781	0.98108
							ENSDARG00000017446	0.966349
							ENSDARG00000031438	0.965648
							ENSDARG00000038814	0.98122
							ENSDARG00000054537	0.968513
							ENSDARG00000071048	0.956756
							ENSDARG00000087517	0.955534
							ENSDARG00000010925	0.970577
							ENSDARG00000034453	0.936483
							ENSDARG00000007409	0.951916
							ENSDARG00000021833	0.922862
							ENSDARG00000007824	0.970401
							ENSDARG00000071506	0.964457
							ENSDARG00000112100	0.942803
							ENSDARG00000053939	0.983983
							ENSDARG00000025206	0.945023
							ENSDARG00000077396	0.932391
							ENSDARG00000074245	0.97137
							ENSDARG00000063233	-0.903594
							ENSDARG00000056130	-0.954618
							ENSDARG00000060637	0.983174
							ENSDARG00000035515	0.920457
							ENSDARG00000060610	0.968089
							ENSDARG00000056742	0.943117
							ENSDARG00000033437	0.940264
							ENSDARG00000077537	0.948307
							ENSDARG00000088168	0.962416
							ENSDARG00000027041	0.955033
							ENSDARG00000091161	0.919766
							ENSDARG00000079229	-0.921861
							ENSDARG00000103167	0.963468
							ENSDARG00000094577	0.945264
							ENSDARG00000104442	0.974229
							ENSDARG00000079455	0.965398
							ENSDARG00000017780	0.984995
							ENSDARG00000110266	0.957447
							ENSDARG00000080675	0.915011
							ENSDARG00000010958	0.976952
							ENSDARG00000078026	0.918122
							ENSDARG00000035895	0.968162
							ENSDARG00000059368	0.96409
							ENSDARG00000096242	0.919182
							ENSDARG00000045568	0.937676
							ENSDARG00000062531	0.945741
							ENSDARG00000105441	0.977991
							ENSDARG00000078251	0.977873
							ENSDARG00000042091	0.972697
							ENSDARG00000034883	0.965106
							ENSDARG00000039827	0.963149
							ENSDARG00000070626	0.949676
							ENSDARG00000089063	0.975307
							ENSDARG00000016163	0.918865
							ENSDARG00000077367	0.949009
							ENSDARG00000012942	0.925206
							ENSDARG00000016584	0.957365
							ENSDARG00000071374	0.960005
							ENSDARG00000055757	0.901483
							ENSDARG00000037747	0.978292
							ENSDARG00000021399	0.953462
							ENSDARG00000056630	0.923411
							ENSDARG00000105490	0.943874
							ENSDARG00000022176	0.924706
							ENSDARG00000009764	0.911285
							ENSDARG00000027963	0.948692
							ENSDARG00000102687	0.922392
							ENSDARG00000056001	0.953776
							ENSDARG00000062376	0.983485
							ENSDARG00000060326	0.964107
							ENSDARG00000002682	0.946012
							ENSDARG00000076560	0.929097
							ENSDARG00000029215	0.921708
							ENSDARG00000079446	0.949869
							ENSDARG00000051852	0.986238
							ENSDARG00000034801	0.944231
							ENSDARG00000077096	0.925524
							ENSDARG00000079161	0.974387
							ENSDARG00000095901	0.939781
							ENSDARG00000105608	0.910229
							ENSDARG00000014792	0.964394
							ENSDARG00000044381	0.956645
							ENSDARG00000076962	0.953789
							ENSDARG00000021151	0.969365
							ENSDARG00000090585	0.962997
							ENSDARG00000091579	0.946732
							ENSDARG00000041098	0.952289
							ENSDARG00000100012	0.904935
							ENSDARG00000112349	0.936536
							ENSDARG00000103359	0.95384
							ENSDARG00000068456	0.928253
							ENSDARG00000099387	0.946339
							ENSDARG00000026137	0.962823
							ENSDARG00000055559	0.971064
							ENSDARG00000091640	-0.926174
							ENSDARG00000000730	0.907094
							ENSDARG00000088342	0.95605
							ENSDARG00000106669	0.902986
							ENSDARG00000041621	0.900778
							ENSDARG00000030871	-0.907368
							ENSDARG00000098057	0.977125
							ENSDARG00000076135	0.925708
							ENSDARG00000060222	0.914322
							ENSDARG00000043589	0.938151
							ENSDARG00000032049	0.939312
							ENSDARG00000078022	0.938015
							ENSDARG00000009941	0.929895
							ENSDARG00000061852	0.951385
							ENSDARG00000005980	0.900615
							ENSDARG00000016573	0.970527
							ENSDARG00000023900	0.931745
							ENSDARG00000060683	0.941537
							ENSDARG00000017612	0.920237
							ENSDARG00000000189	0.912233
							ENSDARG00000077428	0.977352
							ENSDARG00000097855	0.960472
							ENSDARG00000074316	0.913939
							ENSDARG00000063180	0.978547
							ENSDARG00000019945	0.968054
							ENSDARG00000090721	0.949125
							ENSDARG00000032617	0.929163
							ENSDARG00000058357	0.953088
							ENSDARG00000041915	0.956265
							ENSDARG00000062661	0.963098
							ENSDARG00000063150	0.981085
							ENSDARG00000061454	0.976646
							ENSDARG00000042418	0.971887
							ENSDARG00000091215	0.904073
							ENSDARG00000032714	0.987027
							ENSDARG00000002031	-0.927514
							ENSDARG00000042723	0.915235
							ENSDARG00000013293	0.956112
							ENSDARG00000012071	0.980717
							ENSDARG00000100851	0.953315
							ENSDARG00000045760	0.953288
							ENSDARG00000069548	0.943169
							ENSDARG00000006301	0.956754
							ENSDARG00000045611	0.903933
							ENSDARG00000014953	0.969458
							ENSDARG00000074905	0.981421
							ENSDARG00000022218	0.921221
							ENSDARG00000074363	0.923805
							ENSDARG00000078102	0.940822
							ENSDARG00000014527	0.926735
							ENSDARG00000063578	0.929214
							ENSDARG00000014302	0.970206
							ENSDARG00000016742	0.965064
							ENSDARG00000115301	0.978974
							ENSDARG00000058821	0.957256
							ENSDARG00000028793	0.937712
							ENSDARG00000020289	-0.923143
							ENSDARG00000013020	0.93456
							ENSDARG00000075491	0.961361
							ENSDARG00000053190	0.982094
							ENSDARG00000062633	0.930436
							ENSDARG00000022045	0.9606
							ENSDARG00000037646	0.966261
							ENSDARG00000079858	0.948464
							ENSDARG00000061830	0.965184
							ENSDARG00000063008	0.988238
							ENSDARG00000041110	0.908267
							ENSDARG00000041414	0.949284
							ENSDARG00000055154	0.953913
							ENSDARG00000061829	0.958568
							ENSDARG00000062942	0.956541
							ENSDARG00000092987	0.955064
							ENSDARG00000075837	0.980298
							ENSDARG00000099850	0.962911
							ENSDARG00000098435	0.939427
							ENSDARG00000025513	0.976444
							ENSDARG00000098820	0.933264
							ENSDARG00000071493	0.97207
							ENSDARG00000069254	0.984636
							ENSDARG00000002635	0.956944
							ENSDARG00000045156	0.979884
							ENSDARG00000016667	0.95074
							ENSDARG00000057209	0.98289
							ENSDARG00000061101	0.953501
							ENSDARG00000079939	0.917194
							ENSDARG00000052011	0.931729
							ENSDARG00000057006	0.960507
							ENSDARG00000091367	-0.914099
							ENSDARG00000010933	0.920832
							ENSDARG00000100255	0.976782
							ENSDARG00000099096	0.97551
							ENSDARG00000077329	0.981725
							ENSDARG00000069701	0.938892
							ENSDARG00000060680	0.939203
							ENSDARG00000035887	0.953534
							ENSDARG00000068370	0.951488
							ENSDARG00000059473	0.978745
							ENSDARG00000078210	0.925743
							ENSDARG00000031600	0.902833
							ENSDARG00000037607	0.907276
							ENSDARG00000099545	0.937464
							ENSDARG00000075048	0.961458
							ENSDARG00000061437	0.921491
							ENSDARG00000032344	0.9438
							ENSDARG00000062164	0.935454
							ENSDARG00000070423	0.937415
							ENSDARG00000075670	0.932065
							ENSDARG00000062720	0.96412
							ENSDARG00000052059	0.969361
							ENSDARG00000073771	0.928528
							ENSDARG00000045946	-0.931731
							ENSDARG00000113657	0.915727
							ENSDARG00000003998	0.939121
							ENSDARG00000037196	0.941502
							ENSDARG00000100897	0.976095
							ENSDARG00000101589	0.935354
							ENSDARG00000063522	0.929382
							ENSDARG00000078302	0.969512
							ENSDARG00000046107	0.990705
							ENSDARG00000005799	0.948894
							ENSDARG00000053517	0.982191
							ENSDARG00000074233	0.968093
							ENSDARG00000070148	0.976508
							ENSDARG00000103591	0.959308
							ENSDARG00000056262	0.973526
							ENSDARG00000075012	0.953647
							ENSDARG00000019304	0.939446
							ENSDARG00000111704	0.928976
							ENSDARG00000087601	0.945745
							ENSDARG00000077022	0.982529
							ENSDARG00000079414	0.980735
							ENSDARG00000010727	0.926982
							ENSDARG00000059773	0.968234
							ENSDARG00000090526	0.941192
							ENSDARG00000074498	0.93136
							ENSDARG00000008414	0.921406
							ENSDARG00000092882	0.934158
							ENSDARG00000034493	0.962739
							ENSDARG00000076689	0.925389
							ENSDARG00000098644	0.918891
							ENSDARG00000001976	0.923863
							ENSDARG00000055115	0.937358
							ENSDARG00000010031	0.932604
							ENSDARG00000101478	0.921785
							ENSDARG00000007807	0.97316
							ENSDARG00000063069	0.966845
							ENSDARG00000059466	0.962133
							ENSDARG00000090338	0.948448
							ENSDARG00000045421	0.904055
							ENSDARG00000090690	0.901313
							ENSDARG00000102824	0.903678
							ENSDARG00000063264	0.980795
							ENSDARG00000019438	0.924683
							ENSDARG00000078981	0.917563
							ENSDARG00000002128	-0.908612
							ENSDARG00000006923	0.959615
							ENSDARG00000074415	0.982743
							ENSDARG00000025671	0.958824
							ENSDARG00000054288	0.938285
							ENSDARG00000063330	0.949232
							ENSDARG00000013000	0.952548
							ENSDARG00000061904	0.945835
							ENSDARG00000009386	0.925746
							ENSDARG00000100056	-0.951866
							ENSDARG00000015002	0.942606
							ENSDARG00000045685	0.976139
							ENSDARG00000109358	0.962623
							ENSDARG00000078599	0.97398
							ENSDARG00000104786	0.966521
							ENSDARG00000099648	0.905175
							ENSDARG00000057468	0.949662
							ENSDARG00000075189	0.974753
							ENSDARG00000099144	0.970718
							ENSDARG00000070513	0.955142
							ENSDARG00000035819	0.938245
							ENSDARG00000074865	0.972452
							ENSDARG00000014828	0.944374
							ENSDARG00000098954	0.926279
							ENSDARG00000025011	0.950087
							ENSDARG00000074469	0.931225
							ENSDARG00000061042	0.971379
							ENSDARG00000025667	0.962615
							ENSDARG00000024588	0.921054
							ENSDARG00000078327	0.93997
							ENSDARG00000045811	0.967247
							ENSDARG00000015449	0.912913
							ENSDARG00000030376	0.988792
							ENSDARG00000104101	0.93523
							ENSDARG00000020898	0.952171
							ENSDARG00000008329	0.961764
							ENSDARG00000101363	0.970921
							ENSDARG00000052957	0.974728
							ENSDARG00000069368	0.942997
							ENSDARG00000077596	0.979338
							ENSDARG00000079873	0.951828
							ENSDARG00000092260	0.943364
							ENSDARG00000003403	0.978519
							ENSDARG00000062744	0.975414
							ENSDARG00000052826	0.903607
							ENSDARG00000061738	0.921663
							ENSDARG00000055132	0.957505
							ENSDARG00000100592	0.955767
							ENSDARG00000070497	0.934568
							ENSDARG00000099563	0.90384
							ENSDARG00000091509	0.942285
							ENSDARG00000062634	0.961732
							ENSDARG00000101348	0.933396
							ENSDARG00000005464	0.917648
							ENSDARG00000068240	0.951381
							ENSDARG00000037122	0.957116
							ENSDARG00000026840	0.968845
							ENSDARG00000005476	0.914168
							ENSDARG00000099227	0.968358
							ENSDARG00000020475	0.956683
							ENSDARG00000094660	0.916012
							ENSDARG00000045636	0.954775
							ENSDARG00000117512	0.929557
							ENSDARG00000099045	0.952146
							ENSDARG00000062880	0.957003
							ENSDARG00000074073	0.96567
							ENSDARG00000102096	0.947821
							ENSDARG00000018817	0.914059
							ENSDARG00000077275	0.965547
							ENSDARG00000076058	0.962078
							ENSDARG00000101234	0.941499
							ENSDARG00000103848	0.985695
							ENSDARG00000052787	0.956706
							ENSDARG00000035163	0.976003
							ENSDARG00000099321	0.982253
							ENSDARG00000090292	0.918087
							ENSDARG00000099187	0.967857
							ENSDARG00000021345	0.935838
							ENSDARG00000086283	0.90861
							ENSDARG00000020581	0.915894
							ENSDARG00000076829	0.946718
							ENSDARG00000061020	0.935204
							ENSDARG00000061977	0.956471
							ENSDARG00000025766	0.975856
							ENSDARG00000059885	0.927323
							ENSDARG00000105447	0.959969
							ENSDARG00000059719	0.917539
							ENSDARG00000116769	0.931374
							ENSDARG00000070931	0.963003
							ENSDARG00000089724	0.952005
							ENSDARG00000078123	0.959213
							ENSDARG00000076826	0.93366
							ENSDARG00000038094	0.942874
							ENSDARG00000089562	0.966085
							ENSDARG00000076075	0.931698
							ENSDARG00000067824	0.96882
							ENSDARG00000026247	0.93493
							ENSDARG00000068716	0.966115
							ENSDARG00000104409	0.939838
							ENSDARG00000052644	0.951326
							ENSDARG00000102546	-0.913335
							ENSDARG00000087260	0.909902
							ENSDARG00000090815	0.932584
							ENSDARG00000061836	0.953318
							ENSDARG00000077162	0.982462
							ENSDARG00000067507	0.98864
							ENSDARG00000059781	0.991155
							ENSDARG00000054447	-0.953871
							ENSDARG00000078270	0.910536
							ENSDARG00000063224	0.93441
							ENSDARG00000074781	0.965818
							ENSDARG00000011703	0.970049
							ENSDARG00000024017	0.965587
							ENSDARG00000114495	0.954947
							ENSDARG00000029668	0.94708
							ENSDARG00000096701	0.987414
							ENSDARG00000045420	0.927825
							ENSDARG00000032565	0.969859
							ENSDARG00000103390	0.966879
							ENSDARG00000079881	0.965762
							ENSDARG00000032959	0.94147
							ENSDARG00000058248	0.98325
							ENSDARG00000078755	0.931909
							ENSDARG00000076754	0.934263
							ENSDARG00000099555	0.917375
							ENSDARG00000075830	0.935555
							ENSDARG00000027501	0.972145
							ENSDARG00000098263	0.977571
							ENSDARG00000042677	0.939058
							ENSDARG00000075567	0.949934
							ENSDARG00000103600	0.947924
							ENSDARG00000077134	0.948263
							ENSDARG00000045130	0.923099
							ENSDARG00000074064	0.978297
							ENSDARG00000096971	0.914985
							ENSDARG00000110973	0.927195
							ENSDARG00000102064	0.963402
							ENSDARG00000021352	0.972915
							ENSDARG00000112435	0.958936
							ENSDARG00000104810	0.963479
							ENSDARG00000117614	0.950659
							ENSDARG00000078868	0.938576
							ENSDARG00000001835	0.961301
							ENSDARG00000087162	0.954882
							ENSDARG00000039352	0.953733
							ENSDARG00000052818	0.91756
							ENSDARG00000104291	0.939916
							ENSDARG00000077737	0.935917
							ENSDARG00000097692	0.916011
							ENSDARG00000058585	0.947491
							ENSDARG00000061909	0.986261
							ENSDARG00000045789	0.985129
							ENSDARG00000003520	0.926211
							ENSDARG00000056101	0.958888
							ENSDARG00000013312	0.916601
							ENSDARG00000028393	0.908601
							ENSDARG00000007912	0.930027
							ENSDARG00000008191	0.9365
							ENSDARG00000058701	0.940401
							ENSDARG00000042210	0.90082
							ENSDARG00000075098	0.959513
							ENSDARG00000061047	0.944769
							ENSDARG00000009567	0.953216
							ENSDARG00000102288	0.971327
							ENSDARG00000001234	0.922209
							ENSDARG00000056245	0.922283
							ENSDARG00000059900	0.958961
							ENSDARG00000035452	0.91403
							ENSDARG00000053205	0.976847
							ENSDARG00000086931	0.9605
							ENSDARG00000020611	-0.935237
							ENSDARG00000040633	0.959066
							ENSDARG00000021909	0.931521
							ENSDARG00000010816	0.972497
							ENSDARG00000068323	0.984998
							ENSDARG00000062887	0.963248
							ENSDARG00000078494	0.912126
							ENSDARG00000101297	0.93024
							ENSDARG00000089066	0.954319
							ENSDARG00000079889	0.919191
							ENSDARG00000060539	0.924691
							ENSDARG00000016460	0.974493
							ENSDARG00000078416	0.90555
							ENSDARG00000079008	0.980648
							ENSDARG00000016348	0.962454
							ENSDARG00000062357	0.93965
							ENSDARG00000089090	0.953758
							ENSDARG00000078901	0.9613
							ENSDARG00000060631	0.937672
							ENSDARG00000055698	0.971582
							ENSDARG00000015240	0.985624
							ENSDARG00000104930	0.953881
							ENSDARG00000112889	0.921286
							ENSDARG00000002748	0.949626
							ENSDARG00000059939	0.947412
							ENSDARG00000055066	0.906975
							ENSDARG00000068428	0.914494
							ENSDARG00000024865	0.938256
							ENSDARG00000077710	0.94493
							ENSDARG00000098113	0.976519
							ENSDARG00000104326	0.978901
							ENSDARG00000099874	0.927206
							ENSDARG00000106248	0.984422
							ENSDARG00000116796	0.927912
							ENSDARG00000070122	0.958514
							ENSDARG00000062425	0.918362
							ENSDARG00000073741	0.974523
							ENSDARG00000061835	0.948242
							ENSDARG00000031783	0.974021
							ENSDARG00000078604	0.9633
							ENSDARG00000074372	0.944908
							ENSDARG00000045006	0.963041
							ENSDARG00000078527	0.946691
							ENSDARG00000019063	0.990765
							ENSDARG00000014675	0.933264
							ENSDARG00000009020	0.948141
							ENSDARG00000003326	0.958643
							ENSDARG00000003576	0.923199
							ENSDARG00000023537	0.941121
							ENSDARG00000092722	0.936314
							ENSDARG00000087599	0.974289
							ENSDARG00000045864	0.905845
							ENSDARG00000034940	0.91275
							ENSDARG00000012581	0.942969
							ENSDARG00000025089	0.916497
							ENSDARG00000060496	0.954488
							ENSDARG00000055302	0.93722
							ENSDARG00000103102	0.915856
							ENSDARG00000054253	0.900237
							ENSDARG00000102650	0.947517
							ENSDARG00000088837	0.952228
							ENSDARG00000021735	0.943513
							ENSDARG00000105670	0.9422
							ENSDARG00000063159	0.930881
							ENSDARG00000071152	0.905182
							ENSDARG00000061409	0.927766
							ENSDARG00000011445	0.905949
							ENSDARG00000063215	0.922062
							ENSDARG00000068691	0.933123
							ENSDARG00000074533	0.931856
							ENSDARG00000104403	0.957498
							ENSDARG00000023914	0.948397
							ENSDARG00000079280	0.92143
							ENSDARG00000012367	0.946855
							ENSDARG00000077188	0.972368
							ENSDARG00000069954	0.947141
							ENSDARG00000075054	0.967093
							ENSDARG00000016739	0.955903
							ENSDARG00000056019	0.951469
							ENSDARG00000086990	0.956006
							ENSDARG00000035732	0.922364
							ENSDARG00000011171	0.974189
							ENSDARG00000076117	0.900759
							ENSDARG00000004592	0.938445
							ENSDARG00000057159	0.902265
							ENSDARG00000058020	0.923561
							ENSDARG00000075067	0.953843
							ENSDARG00000101866	0.950177
							ENSDARG00000108326	0.93667
							ENSDARG00000100032	0.905774
							ENSDARG00000074640	0.900535
							ENSDARG00000061635	0.936177
							ENSDARG00000096502	0.910941
							ENSDARG00000101961	0.903143
							ENSDARG00000035552	0.918492
							ENSDARG00000075555	0.906635
							ENSDARG00000075209	0.912476
							ENSDARG00000036424	0.985765
							ENSDARG00000016769	0.902622
							ENSDARG00000060641	0.948933
							ENSDARG00000055966	0.901711
							ENSDARG00000105281	0.95197
							ENSDARG00000042390	0.952733
							ENSDARG00000020857	0.966288
							ENSDARG00000028715	0.937853
							ENSDARG00000007195	0.954645
							ENSDARG00000039497	0.935481
							ENSDARG00000029501	0.929177
							ENSDARG00000078151	0.912709
							ENSDARG00000044319	0.949318
							ENSDARG00000077943	-0.942667
							ENSDARG00000060081	0.965298
							ENSDARG00000017986	0.914918
							ENSDARG00000102585	0.954614
							ENSDARG00000058410	0.945001
							ENSDARG00000027079	0.933228
							ENSDARG00000060410	0.966341
							ENSDARG00000074524	0.966034
							ENSDARG00000088023	0.941342
							ENSDARG00000045750	0.961804
							ENSDARG00000006891	0.908668
							ENSDARG00000079396	0.92552
							ENSDARG00000099577	0.926706
							ENSDARG00000077609	0.956053
							ENSDARG00000062594	0.912688
							ENSDARG00000100956	0.9815
							ENSDARG00000098252	0.918434
							ENSDARG00000029234	0.91842
							ENSDARG00000105083	0.970003
							ENSDARG00000003533	0.977406
							ENSDARG00000105059	0.959969
							ENSDARG00000098511	0.944156
							ENSDARG00000062971	0.924666
							ENSDARG00000053868	-0.918388
							ENSDARG00000051749	0.910607
							ENSDARG00000071209	0.925131
							ENSDARG00000063568	0.931939
							ENSDARG00000074535	0.954769
							ENSDARG00000059058	0.944493
							ENSDARG00000076834	0.936085
							ENSDARG00000061362	0.905794
							ENSDARG00000037545	0.912327
							ENSDARG00000076163	0.911371
							ENSDARG00000079777	0.942035
							ENSDARG00000039500	0.968528
							ENSDARG00000059866	-0.920859
							ENSDARG00000074317	0.93339
							ENSDARG00000077761	0.957947
							ENSDARG00000075169	0.938689
							ENSDARG00000088937	0.908331
							ENSDARG00000104891	0.903088
							ENSDARG00000035459	0.90339
							ENSDARG00000029177	0.955076
							ENSDARG00000060008	0.946981
							ENSDARG00000077124	0.957045
							ENSDARG00000006636	0.951938
							ENSDARG00000101034	0.939512
							ENSDARG00000074213	0.945641
							ENSDARG00000074056	0.93104
							ENSDARG00000079079	0.916462
							ENSDARG00000052648	0.926171
							ENSDARG00000100876	0.964245
							ENSDARG00000059699	0.961591
							ENSDARG00000086585	0.97165
							ENSDARG00000058048	0.947292
							ENSDARG00000074723	0.963223
							ENSDARG00000044718	0.931341
							ENSDARG00000098647	0.935825
							ENSDARG00000100594	0.948153
							ENSDARG00000093905	0.937473
							ENSDARG00000074761	0.913448
							ENSDARG00000014239	0.936465
							ENSDARG00000061885	0.904327
							ENSDARG00000053454	0.980605
							ENSDARG00000077073	0.924009
							ENSDARG00000061517	0.979448
							ENSDARG00000078676	0.943321
							ENSDARG00000077656	0.959291
							ENSDARG00000097875	0.911014
							ENSDARG00000057395	0.927729
							ENSDARG00000062289	0.909774
							ENSDARG00000076473	0.937507
							ENSDARG00000016774	0.961755
							ENSDARG00000044632	0.948019
							ENSDARG00000089519	0.9373
							ENSDARG00000075706	0.965287
							ENSDARG00000104254	0.916398
							ENSDARG00000019208	0.906756
							ENSDARG00000058103	0.941148
							ENSDARG00000087187	0.906814
							ENSDARG00000026335	0.944872
							ENSDARG00000013491	0.95646
							ENSDARG00000062122	0.965803
							ENSDARG00000087040	0.921456
							ENSDARG00000038445	0.913578
							ENSDARG00000056625	0.969773
							ENSDARG00000110950	0.927789
							ENSDARG00000054124	0.959878
							ENSDARG00000024090	0.918163
							ENSDARG00000086808	0.909981
							ENSDARG00000105924	0.942187
							ENSDARG00000053383	0.939039
							ENSDARG00000102956	0.910042
							ENSDARG00000078006	0.936498
							ENSDARG00000054055	0.969305
							ENSDARG00000086214	0.942572
							ENSDARG00000037598	0.907478
							ENSDARG00000089913	0.929807
							ENSDARG00000099386	0.935862
							ENSDARG00000037507	0.963546
							ENSDARG00000104767	0.950715
							ENSDARG00000093411	0.929565
							ENSDARG00000026454	-0.974124
							ENSDARG00000025162	0.974518
							ENSDARG00000036059	0.96545
							ENSDARG00000098290	0.971872
							ENSDARG00000105178	0.923493
							ENSDARG00000060123	0.938528
							ENSDARG00000058876	0.942072
							ENSDARG00000089766	0.956601
							ENSDARG00000060482	0.904449
							ENSDARG00000098528	0.95808
							ENSDARG00000031246	0.919375
							ENSDARG00000063682	0.926444
							ENSDARG00000078226	0.912707
							ENSDARG00000076371	0.94135
							ENSDARG00000033635	0.959198
							ENSDARG00000115903	0.968502
							ENSDARG00000073713	0.908114
							ENSDARG00000044815	0.930365
							ENSDARG00000054186	0.963138
							ENSDARG00000062712	0.913212
							ENSDARG00000018967	0.913189
							ENSDARG00000061049	0.951795
							ENSDARG00000005670	0.956325
							ENSDARG00000060551	0.947208
							ENSDARG00000038508	0.924877
							ENSDARG00000078688	0.98145
							ENSDARG00000056805	0.911446
							ENSDARG00000101959	0.93003
							ENSDARG00000035820	0.933425
							ENSDARG00000031712	0.922232
							ENSDARG00000078475	0.956494
							ENSDARG00000079264	0.942194
							ENSDARG00000043322	-0.900737
							ENSDARG00000094526	0.91472
							ENSDARG00000006607	0.901525
							ENSDARG00000086405	0.937827
							ENSDARG00000071596	0.909256
							ENSDARG00000032246	0.975865
							ENSDARG00000102185	0.932022
							ENSDARG00000063207	0.933316
							ENSDARG00000095603	0.952359
							ENSDARG00000101661	0.911336
							ENSDARG00000012671	0.979146
							ENSDARG00000009477	0.948215
							ENSDARG00000060549	0.900076
							ENSDARG00000101215	0.912745
							ENSDARG00000103123	0.939422
							ENSDARG00000062745	0.914048
							ENSDARG00000076899	0.924881
							ENSDARG00000026753	0.923923
							ENSDARG00000091042	0.941684
							ENSDARG00000060705	0.93602
							ENSDARG00000004302	0.912708
							ENSDARG00000020102	0.934016
							ENSDARG00000055459	0.915027
							ENSDARG00000019660	0.924651
							ENSDARG00000063068	0.955244
							ENSDARG00000117256	0.917085
							ENSDARG00000002728	0.916136
							ENSDARG00000102025	0.939952
							ENSDARG00000070620	0.954072
							ENSDARG00000021584	0.954044
							ENSDARG00000103535	0.969847
							ENSDARG00000061421	0.952927
							ENSDARG00000104274	0.925565
							ENSDARG00000079588	0.929539
							ENSDARG00000102310	0.973986
							ENSDARG00000075307	0.924676
							ENSDARG00000075126	0.952498
							ENSDARG00000070536	0.923477
							ENSDARG00000098175	0.945431
							ENSDARG00000102380	0.909149
							ENSDARG00000088807	0.941125
							ENSDARG00000074617	0.902005
							ENSDARG00000079295	0.944451
							ENSDARG00000069748	0.934228
							ENSDARG00000079348	0.904249
							ENSDARG00000052766	0.934977
							ENSDARG00000060072	0.926104
							ENSDARG00000054858	0.957495
							ENSDARG00000041910	0.952213
							ENSDARG00000068141	0.928863
							ENSDARG00000101702	0.954195
							ENSDARG00000102424	0.915899
							ENSDARG00000070092	0.941693
							ENSDARG00000001559	0.968755
							ENSDARG00000055999	0.930359
							ENSDARG00000104380	0.909157
							ENSDARG00000074086	0.931327
							ENSDARG00000037286	0.915874
							ENSDARG00000060095	0.964305
							ENSDARG00000105109	0.93742
							ENSDARG00000094171	0.942301
							ENSDARG00000054177	0.937616
							ENSDARG00000006939	-0.949303
							ENSDARG00000037427	0.929642
							ENSDARG00000077371	0.933135
							ENSDARG00000074863	0.953625
							ENSDARG00000018066	0.98017
							ENSDARG00000102759	0.955008
							ENSDARG00000100583	0.908534
							ENSDARG00000073802	0.934654
							ENSDARG00000071055	0.960074
							ENSDARG00000094648	-0.927815
							ENSDARG00000076015	0.929225
							ENSDARG00000086207	0.973027
							ENSDARG00000056652	0.913007
							ENSDARG00000074895	0.902163
							ENSDARG00000102858	0.927428
							ENSDARG00000095022	0.96346
							ENSDARG00000067815	0.944107
							ENSDARG00000005679	0.931901
							ENSDARG00000017398	0.953039
							ENSDARG00000100654	0.928255
							ENSDARG00000058699	0.953905
							ENSDARG00000075352	0.941643
							ENSDARG00000067925	0.941686
							ENSDARG00000004627	0.966328
							ENSDARG00000086705	0.938118
							ENSDARG00000004322	0.94587
							ENSDARG00000105184	0.926798
							ENSDARG00000059340	0.929531
							ENSDARG00000060248	0.952155
							ENSDARG00000026084	0.913521
							ENSDARG00000051896	0.930637
							ENSDARG00000075930	0.925272
							ENSDARG00000100958	0.923239
							ENSDARG00000071458	0.913521
							ENSDARG00000099522	0.931016
							ENSDARG00000056926	0.949868
							ENSDARG00000039534	0.929063
							ENSDARG00000075277	0.913219
							ENSDARG00000088072	0.967537
							ENSDARG00000074583	0.92881
							ENSDARG00000069928	0.941523
							ENSDARG00000063594	0.902877
							ENSDARG00000068231	0.947943
							ENSDARG00000006110	0.926016
							ENSDARG00000073728	0.903771

## Sheet: Table S4
	Table S4. TOP 10 Terms of GO and KEGG enrichment in Hub genes of the Yellow module
	Yellow Module-GO enrichment
	GO ID	ONTOLOGY	Description	Count	FDR	geneID	Fold Enrichment	PValue	Bonferroni	Benjamini
	GO:0006281	Biological process	DNA repair	52	1.51697e-15	ENSDARG00000003938, ENSDARG00000078497, ENSDARG00000077089, ENSDARG00000078492, ENSDARG00000074691, ENSDARG00000033273, ENSDARG00000041411, ENSDARG00000007175, ENSDARG00000037397, ENSDARG00000058533, ENSDARG00000014274, ENSDARG00000103422, ENSDARG00000026053, ENSDARG00000062152, ENSDARG00000026224, ENSDARG00000098897, ENSDARG00000112483, ENSDARG00000007885, ENSDARG00000042527, ENSDARG00000045605,…	4.18939	1.679e-18	3.12797e-15	1.56399e-15
	GO:0006974	Biological process	cellular response to DNA damage stimulus	40	6.55803e-09	ENSDARG00000029944, ENSDARG00000023002, ENSDARG00000078759, ENSDARG00000053554, ENSDARG00000071288, ENSDARG00000078492, ENSDARG00000035074, ENSDARG00000099298, ENSDARG00000074691, ENSDARG00000045815, ENSDARG00000018192, ENSDARG00000039754, ENSDARG00000033273, ENSDARG00000059322, ENSDARG00000041411, ENSDARG00000037397, ENSDARG00000069326, ENSDARG00000103422, ENSDARG00000013528, ENSDARG00000062152,…	3.41217	2.54046e-11	4.73289e-08	6.76127e-09
	GO:0030902	Biological process	hindbrain development	15	0.000113632	ENSDARG00000030703, ENSDARG00000102184, ENSDARG00000018492, ENSDARG00000002795, ENSDARG00000003399, ENSDARG00000056029, ENSDARG00000055554, ENSDARG00000044422, ENSDARG00000007369, ENSDARG00000054033, ENSDARG00000056594, ENSDARG00000052150, ENSDARG00000002952, ENSDARG00000037178, ENSDARG00000033999	5.01983	8.80379e-07	0.0016388	0.000117153
	GO:0021514	Biological process	ventral spinal cord interneuron differentiation	9	0.000270929	ENSDARG00000010791, ENSDARG00000020219, ENSDARG00000102184, ENSDARG00000052139, ENSDARG00000101549, ENSDARG00000103554, ENSDARG00000021389, ENSDARG00000020332, ENSDARG00000052094	8.70104	2.99866e-06	0.00557093	0.000279325
	GO:0030182	Biological process	neuron differentiation	24	0.000341003	ENSDARG00000053569, ENSDARG00000026599, ENSDARG00000052610, ENSDARG00000102184, ENSDARG00000003399, ENSDARG00000053301, ENSDARG00000077226, ENSDARG00000055554, ENSDARG00000016363, ENSDARG00000004256, ENSDARG00000074253, ENSDARG00000056594, ENSDARG00000006911, ENSDARG00000052150, ENSDARG00000055294, ENSDARG00000002952, ENSDARG00000100558, ENSDARG00000038205, ENSDARG00000035735, ENSDARG00000032234,…	3.00468	4.15167e-06	0.00770474	0.000351571
	GO:0030901	Biological process	midbrain development	11	0.000692587	ENSDARG00000010791, ENSDARG00000026599, ENSDARG00000038159, ENSDARG00000075543, ENSDARG00000030703, ENSDARG00000003399, ENSDARG00000004232, ENSDARG00000007369, ENSDARG00000103953, ENSDARG00000038868, ENSDARG00000052150	5.80069	1.02536e-05	0.0189213	0.000714051
	GO:0030903	Biological process	notochord development	13	0.00300152	ENSDARG00000098312, ENSDARG00000102184, ENSDARG00000003399, ENSDARG00000027397, ENSDARG00000077403, ENSDARG00000098294, ENSDARG00000002831, ENSDARG00000101209, ENSDARG00000099959, ENSDARG00000101576, ENSDARG00000076904, ENSDARG00000015559, ENSDARG00000102277	4.11322	5.31536e-05	0.0942825	0.00309454
	GO:0007420	Biological process	brain development	26	0.0677912	ENSDARG00000025641, ENSDARG00000075543, ENSDARG00000099458, ENSDARG00000003399, ENSDARG00000027740, ENSDARG00000060106, ENSDARG00000079122, ENSDARG00000101209, ENSDARG00000102452, ENSDARG00000101244, ENSDARG00000102277, ENSDARG00000102184, ENSDARG00000002795, ENSDARG00000002937, ENSDARG00000076262, ENSDARG00000088805, ENSDARG00000078041, ENSDARG00000052150, ENSDARG00000062187, ENSDARG00000102624,…	1.90107	0.00262611	0.992545	0.0698921
	GO:0048741	Biological process	skeletal muscle fiber development	11	0.0724571	ENSDARG00000021184, ENSDARG00000099517, ENSDARG00000056743, ENSDARG00000030110, ENSDARG00000099959, ENSDARG00000019125, ENSDARG00000016153, ENSDARG00000091253, ENSDARG00000078618, ENSDARG00000052150, ENSDARG00000002952	3.03846	0.00296392	0.996034	0.0747026
	GO:0007417	Biological process	central nervous system development	15	0.125021	ENSDARG00000053569, ENSDARG00000099412, ENSDARG00000102184, ENSDARG00000071496, ENSDARG00000054778, ENSDARG00000075211, ENSDARG00000075559, ENSDARG00000077226, ENSDARG00000110470, ENSDARG00000004256, ENSDARG00000002952, ENSDARG00000037178, ENSDARG00000090912, ENSDARG00000035735, ENSDARG00000100422, ENSDARG00000010710	2.26984	0.00615766	0.99999	0.128896
	GO:0005634	Cellular component	nucleus	499	1.73683e-57	ENSDARG00000002720, ENSDARG00000044485, ENSDARG00000003938, ENSDARG00000044488, ENSDARG00000078133, ENSDARG00000078497, ENSDARG00000079467, ENSDARG00000018192, ENSDARG00000008141, ENSDARG00000057683, ENSDARG00000057321, ENSDARG00000032264, ENSDARG00000032263, ENSDARG00000007175, ENSDARG00000058533, ENSDARG00000057323, ENSDARG00000008022, ENSDARG00000103422, ENSDARG00000010238, ENSDARG00000087094,…	1.90714	4.51123e-60	1.85412e-57	1.85412e-57
	GO:0005694	Cellular component	chromosome	41	3.63977e-09	ENSDARG00000101180, ENSDARG00000023002, ENSDARG00000071288, ENSDARG00000052565, ENSDARG00000077089, ENSDARG00000005058, ENSDARG00000091150, ENSDARG00000042637, ENSDARG00000033273, ENSDARG00000019529, ENSDARG00000086764, ENSDARG00000017744, ENSDARG00000088984, ENSDARG00000068759, ENSDARG00000057100, ENSDARG00000061468, ENSDARG00000039354, ENSDARG00000007175, ENSDARG00000038882, ENSDARG00000062650,…	3.38799	1.89079e-11	7.77114e-09	3.88557e-09
	GO:0005730	Cellular component	nucleolus	35	1.25206e-05	ENSDARG00000002720, ENSDARG00000004328, ENSDARG00000052344, ENSDARG00000077264, ENSDARG00000044488, ENSDARG00000079202, ENSDARG00000052480, ENSDARG00000067838, ENSDARG00000019529, ENSDARG00000007130, ENSDARG00000057321, ENSDARG00000098080, ENSDARG00000042520, ENSDARG00000102978, ENSDARG00000098935, ENSDARG00000102896, ENSDARG00000057648, ENSDARG00000104353, ENSDARG00000011246, ENSDARG00000016999,…	2.80261	9.75633e-08	4.00977e-05	1.33662e-05
	GO:0000785	Cellular component	chromatin	25	2.11056e-05	ENSDARG00000029944, ENSDARG00000075543, ENSDARG00000028335, ENSDARG00000008141, ENSDARG00000103409, ENSDARG00000038205, ENSDARG00000017744, ENSDARG00000089456, ENSDARG00000019907, ENSDARG00000006782, ENSDARG00000031495, ENSDARG00000101244, ENSDARG00000026225, ENSDARG00000003920, ENSDARG00000098897, ENSDARG00000103350, ENSDARG00000075211, ENSDARG00000016363, ENSDARG00000055022, ENSDARG00000014685,…	3.42743	2.19736e-07	9.03075e-05	2.25309e-05
	GO:0032040	Cellular component	small-subunit processome	13	2.11056e-05	ENSDARG00000023299, ENSDARG00000045565, ENSDARG00000052344, ENSDARG00000004774, ENSDARG00000052480, ENSDARG00000011079, ENSDARG00000017675, ENSDARG00000042520, ENSDARG00000059711, ENSDARG00000012820, ENSDARG00000104353, ENSDARG00000011246, ENSDARG00000053912	6.53497	2.74098e-07	0.000112648	2.25309e-05
	GO:0005643	Cellular component	nuclear pore	13	2.28615e-05	ENSDARG00000003487, ENSDARG00000055113, ENSDARG00000093125, ENSDARG00000005540, ENSDARG00000001777, ENSDARG00000020527, ENSDARG00000010281, ENSDARG00000016630, ENSDARG00000042530, ENSDARG00000103004, ENSDARG00000027140, ENSDARG00000074955, ENSDARG00000033965	6.35835	3.85362e-07	0.000158371	2.44054e-05
	GO:0042555	Cellular component	MCM complex	8	2.28615e-05	ENSDARG00000019507, ENSDARG00000101180, ENSDARG00000057683, ENSDARG00000074326, ENSDARG00000102798, ENSDARG00000013528, ENSDARG00000040041, ENSDARG00000024204	13.1613	4.15664e-07	0.000170824	2.44054e-05
	GO:0000796	Cellular component	condensin complex	6	0.000139998	ENSDARG00000060023, ENSDARG00000017744, ENSDARG00000034773, ENSDARG00000061468, ENSDARG00000070109, ENSDARG00000033757	18.0968	2.90906e-06	0.00119491	0.000149453
	GO:0022625	Cellular component	cytosolic large ribosomal subunit	13	0.000254771	ENSDARG00000019230, ENSDARG00000051783, ENSDARG00000020197, ENSDARG00000042864, ENSDARG00000015862, ENSDARG00000043509, ENSDARG00000006691, ENSDARG00000007320, ENSDARG00000057556, ENSDARG00000036316, ENSDARG00000014867, ENSDARG00000041182, ENSDARG00000044093	5.00551	6.5109e-06	0.00267241	0.000271977
	GO:0005813	Cellular component	centrosome	28	0.000254771	ENSDARG00000053713, ENSDARG00000074597, ENSDARG00000023002, ENSDARG00000098622, ENSDARG00000058471, ENSDARG00000060298, ENSDARG00000061385, ENSDARG00000017500, ENSDARG00000102674, ENSDARG00000010953, ENSDARG00000105046, ENSDARG00000100573, ENSDARG00000051923, ENSDARG00000075354, ENSDARG00000053106, ENSDARG00000074623, ENSDARG00000077116, ENSDARG00000055566, ENSDARG00000076228, ENSDARG00000019156,…	2.65294	6.61744e-06	0.00271608	0.000271977
	GO:0003677	Molecular function	DNA binding	185	1.83796e-21	ENSDARG00000021086, ENSDARG00000075543, ENSDARG00000069382, ENSDARG00000051854, ENSDARG00000028159, ENSDARG00000003938, ENSDARG00000006003, ENSDARG00000053990, ENSDARG00000078133, ENSDARG00000078497, ENSDARG00000010192, ENSDARG00000006524, ENSDARG00000098783, ENSDARG00000018914, ENSDARG00000039217, ENSDARG00000057683, ENSDARG00000015123, ENSDARG00000041411, ENSDARG00000037397, ENSDARG00000058533,…	2.14473	2.40257e-24	1.91485e-21	1.91485e-21
	GO:0003688	Molecular function	DNA replication origin binding	16	8.23078e-13	ENSDARG00000101180, ENSDARG00000074326, ENSDARG00000101161, ENSDARG00000009942, ENSDARG00000043720, ENSDARG00000024204, ENSDARG00000045815, ENSDARG00000045308, ENSDARG00000021579, ENSDARG00000019507, ENSDARG00000039217, ENSDARG00000057683, ENSDARG00000102798, ENSDARG00000013528, ENSDARG00000040041, ENSDARG00000101465	14.0787	2.15184e-15	1.68121e-12	8.57507e-13
	GO:0003676	Molecular function	nucleic acid binding	74	2.3999e-08	ENSDARG00000074410, ENSDARG00000074332, ENSDARG00000003938, ENSDARG00000076557, ENSDARG00000045776, ENSDARG00000021402, ENSDARG00000077089, ENSDARG00000006766, ENSDARG00000006524, ENSDARG00000018914, ENSDARG00000057321, ENSDARG00000007175, ENSDARG00000010194, ENSDARG00000058533, ENSDARG00000041299, ENSDARG00000102978, ENSDARG00000008188, ENSDARG00000010238, ENSDARG00000026053, ENSDARG00000010873,…	2.25308	9.41136e-11	7.50085e-08	2.50028e-08
	GO:0003723	Molecular function	RNA binding	84	1.93555e-07	ENSDARG00000074332, ENSDARG00000056665, ENSDARG00000076557, ENSDARG00000045776, ENSDARG00000021402, ENSDARG00000006200, ENSDARG00000006766, ENSDARG00000018192, ENSDARG00000100558, ENSDARG00000018914, ENSDARG00000042864, ENSDARG00000016775, ENSDARG00000043509, ENSDARG00000057321, ENSDARG00000010194, ENSDARG00000041299, ENSDARG00000102978, ENSDARG00000008188, ENSDARG00000010238, ENSDARG00000098935,…	2.01673	1.11905e-09	8.91879e-07	2.01651e-07
	GO:0004386	Molecular function	helicase activity	28	1.93555e-07	ENSDARG00000101180, ENSDARG00000075543, ENSDARG00000074410, ENSDARG00000099458, ENSDARG00000078759, ENSDARG00000077226, ENSDARG00000077089, ENSDARG00000044622, ENSDARG00000035074, ENSDARG00000099298, ENSDARG00000019507, ENSDARG00000057683, ENSDARG00000016775, ENSDARG00000007175, ENSDARG00000102978, ENSDARG00000102798, ENSDARG00000013528, ENSDARG00000040041, ENSDARG00000010873, ENSDARG00000030789,…	3.94204	1.4039e-09	1.11891e-06	2.01651e-07
	GO:0003729	Molecular function	mRNA binding	36	1.93555e-07	ENSDARG00000004328, ENSDARG00000021184, ENSDARG00000074332, ENSDARG00000101061, ENSDARG00000045776, ENSDARG00000006200, ENSDARG00000042724, ENSDARG00000100558, ENSDARG00000018914, ENSDARG00000018618, ENSDARG00000016775, ENSDARG00000092855, ENSDARG00000102978, ENSDARG00000008188, ENSDARG00000019765, ENSDARG00000040184, ENSDARG00000100553, ENSDARG00000061040, ENSDARG00000052617, ENSDARG00000010710,…	3.21595	1.51808e-09	1.20991e-06	2.01651e-07
	GO:0003678	Molecular function	DNA helicase activity	18	4.03764e-07	ENSDARG00000101180, ENSDARG00000074410, ENSDARG00000075543, ENSDARG00000078759, ENSDARG00000075211, ENSDARG00000074326, ENSDARG00000015471, ENSDARG00000077089, ENSDARG00000024204, ENSDARG00000035074, ENSDARG00000099298, ENSDARG00000019507, ENSDARG00000057683, ENSDARG00000007175, ENSDARG00000102798, ENSDARG00000013528, ENSDARG00000040041, ENSDARG00000018623	5.86613	3.69457e-09	2.94457e-06	4.20653e-07
	GO:0017116	Molecular function	single-stranded DNA-dependent ATP-dependent DNA helicase activity	10	8.73066e-07	ENSDARG00000019507, ENSDARG00000101180, ENSDARG00000078759, ENSDARG00000057683, ENSDARG00000074326, ENSDARG00000102798, ENSDARG00000013528, ENSDARG00000040041, ENSDARG00000024204, ENSDARG00000058480	12.5703	9.1301e-09	7.27666e-06	9.09586e-07
	GO:0003697	Molecular function	single-stranded DNA binding	19	1.39889e-06	ENSDARG00000101180, ENSDARG00000071288, ENSDARG00000074326, ENSDARG00000003938, ENSDARG00000045776, ENSDARG00000043720, ENSDARG00000027938, ENSDARG00000024204, ENSDARG00000045815, ENSDARG00000045308, ENSDARG00000039754, ENSDARG00000019507, ENSDARG00000037188, ENSDARG00000057683, ENSDARG00000041411, ENSDARG00000073866, ENSDARG00000102798, ENSDARG00000013528, ENSDARG00000040041	5.0662	1.64575e-08	1.31166e-05	1.45741e-06
	GO:0017056	Molecular function	structural constituent of nuclear pore	11	1.46757e-06	ENSDARG00000020527, ENSDARG00000003487, ENSDARG00000016630, ENSDARG00000042530, ENSDARG00000030022, ENSDARG00000055113, ENSDARG00000103004, ENSDARG00000027140, ENSDARG00000074955, ENSDARG00000001777, ENSDARG00000033965	10.1885	1.91839e-08	1.52895e-05	1.52896e-06
	Yellow Module-KEGG Enrichment
	Category	PATHWAY ID	Description	Count	FDR	Genes	Fold Enrichment	PValue	Bonferroni	Benjamini
	KEGG_PATHWAY	dre03030	DNAreplication	23	6.90871e-15	ENSDARG00000052721, ENSDARG00000101180, ENSDARG00000078759, ENSDARG00000027689, ENSDARG00000018891, ENSDARG00000003938, ENSDARG00000054155, ENSDARG00000024204, ENSDARG00000095046, ENSDARG00000005128, ENSDARG00000045308, ENSDARG00000015070, ENSDARG00000019507, ENSDARG00000100028, ENSDARG00000042458, ENSDARG00000037188, ENSDARG00000057683, ENSDARG00000014274, ENSDARG00000058533, ENSDARG00000035634,…	9.09725	5.90488e-17	1.40998e-14	7.4992e-15
	KEGG_PATHWAY	dre04110	Cellcycle	39	3.12027e-11	ENSDARG00000101180, ENSDARG00000075687, ENSDARG00000023584, ENSDARG00000074796, ENSDARG00000098622, ENSDARG00000101161, ENSDARG00000077029, ENSDARG00000075682, ENSDARG00000058471, ENSDARG00000008141, ENSDARG00000019507, ENSDARG00000010792, ENSDARG00000039217, ENSDARG00000057683, ENSDARG00000087554, ENSDARG00000006782, ENSDARG00000093864, ENSDARG00000070228, ENSDARG00000102798, ENSDARG00000040041,…	3.80636	5.33379e-13	6.77356e-11	3.38696e-11
	KEGG_PATHWAY	dre03008	Ribosomebiogenesisineukaryotes	22	5.59379e-07	ENSDARG00000002720, ENSDARG00000023299, ENSDARG00000054259, ENSDARG00000052344, ENSDARG00000077264, ENSDARG00000016484, ENSDARG00000091652, ENSDARG00000078041, ENSDARG00000004774, ENSDARG00000063229, ENSDARG00000101900, ENSDARG00000035264, ENSDARG00000040730, ENSDARG00000011079, ENSDARG00000017675, ENSDARG00000098080, ENSDARG00000057026, ENSDARG00000042520, ENSDARG00000059711, ENSDARG00000012820,…	4.29435	1.43431e-08	1.82157e-06	6.0719e-07
	KEGG_PATHWAY	dre03430	Mismatchrepair	12	1.03846e-06	ENSDARG00000042458, ENSDARG00000037188, ENSDARG00000027689, ENSDARG00000018022, ENSDARG00000014274, ENSDARG00000003938, ENSDARG00000054155, ENSDARG00000035634, ENSDARG00000075672, ENSDARG00000104541, ENSDARG00000060041, ENSDARG00000095046	8.19831	3.55029e-08	4.50886e-06	1.12722e-06
	KEGG_PATHWAY	dre03013	Nucleocytoplasmictransport	25	2.87775e-06	ENSDARG00000055113, ENSDARG00000020850, ENSDARG00000038066, ENSDARG00000001777, ENSDARG00000020527, ENSDARG00000016753, ENSDARG00000016630, ENSDARG00000057026, ENSDARG00000102978, ENSDARG00000030022, ENSDARG00000103004, ENSDARG00000027140, ENSDARG00000003487, ENSDARG00000005540, ENSDARG00000093125, ENSDARG00000077530, ENSDARG00000038290, ENSDARG00000078041, ENSDARG00000063229, ENSDARG00000041317,…	3.4473	1.22981e-07	1.56184e-05	3.12371e-06
	KEGG_PATHWAY	dre03440	Homologousrecombination	14	1.57705e-05	ENSDARG00000074410, ENSDARG00000027689, ENSDARG00000003938, ENSDARG00000077089, ENSDARG00000092134, ENSDARG00000079015, ENSDARG00000095046, ENSDARG00000037188, ENSDARG00000059322, ENSDARG00000041411, ENSDARG00000069326, ENSDARG00000038917, ENSDARG00000052827, ENSDARG00000018623	5.26058	9.43534e-07	0.000119822	1.71184e-05
	KEGG_PATHWAY	dre04330	Notchsignalingpathway	18	0.000147086	ENSDARG00000076302, ENSDARG00000052139, ENSDARG00000055552, ENSDARG00000004232, ENSDARG00000021389, ENSDARG00000052094, ENSDARG00000056184, ENSDARG00000002787, ENSDARG00000010791, ENSDARG00000100666, ENSDARG00000020219, ENSDARG00000038205, ENSDARG00000015707, ENSDARG00000069006, ENSDARG00000103554, ENSDARG00000057007, ENSDARG00000030289, ENSDARG00000037879	3.46852	1.00572e-05	0.00127645	0.000159658
	KEGG_PATHWAY	dre03420	Nucleotideexcisionrepair	12	0.00118381	ENSDARG00000039754, ENSDARG00000100028, ENSDARG00000042458, ENSDARG00000037188, ENSDARG00000027689, ENSDARG00000014274, ENSDARG00000058533, ENSDARG00000003938, ENSDARG00000054155, ENSDARG00000035634, ENSDARG00000060041, ENSDARG00000095046	4.09916	0.00010118	0.0127683	0.00128499
	KEGG_PATHWAY	dre04310	Wntsignalingpathway	31	0.00157043	ENSDARG00000027589, ENSDARG00000004988, ENSDARG00000053713, ENSDARG00000075543, ENSDARG00000025420, ENSDARG00000055554, ENSDARG00000055552, ENSDARG00000021664, ENSDARG00000003779, ENSDARG00000056184, ENSDARG00000002787, ENSDARG00000017500, ENSDARG00000014571, ENSDARG00000015707, ENSDARG00000069006, ENSDARG00000068213, ENSDARG00000057007, ENSDARG00000001782, ENSDARG00000027397, ENSDARG00000075557,…	2.08941	0.000147647	0.0185778	0.00170465
	KEGG_PATHWAY	dre04340	Hedgehogsignalingpathway	14	0.00500484	ENSDARG00000055659, ENSDARG00000025641, ENSDARG00000001782, ENSDARG00000074335, ENSDARG00000055026, ENSDARG00000020884, ENSDARG00000061328, ENSDARG00000037362, ENSDARG00000002952, ENSDARG00000033099, ENSDARG00000067984, ENSDARG00000101637, ENSDARG00000058903, ENSDARG00000101244	3.04961	0.000513317	0.0631275	0.00543261

## Sheet: Table S5
	Table S5. TOP 10 Terms of GO and KEGG enrichment in Hub genes of the Magenta module
	Magenta Module-GO enrichment
	GO ID	ONTOLOGY	Description	Count	GeneRatio	geneID	BgRatio	pvalue	p.adjust	qvalue
	GO:0009890	Biological process	negative regulation of biosynthetic process	9	9/112	322903/564527/405801/664761/30578/492496/30754/30438/100142649	475/18057	0.0028088	0.197674	0.18672
	GO:0051603	Biological process	proteolysis involved in protein catabolic process	8	8/112	386590/324818/564527/393716/30100/407684/100001914/566067	497/18057	0.0122332	0.240748	0.227408
	GO:0030900	Biological process	forebrain development	6	6/112	360137/30253/492496/100008101/445565/557661	145/18057	0.000287561	0.14148	0.13364
	GO:0016055	Biological process	Wnt signaling pathway	6	6/112	664761/360137/447932/405799/100101649/566067	276/18057	0.00749538	0.237918	0.224734
	GO:1905114	Biological process	cell surface receptor signaling pathway involved in cell-cell signaling	6	6/112	664761/360137/447932/405799/100101649/566067	288/18057	0.00913989	0.240748	0.227408
	GO:0045165	Biological process	cell fate commitment	5	5/112	30147/30253/110437762/368206/336266	191/18057	0.00677304	0.222156	0.209846
	GO:0021536	Biological process	diencephalon development	3	3/112	30253/492496/557661	87/18057	0.0168906	0.281739	0.266127
	GO:0021953	Biological process	central nervous system neuron differentiation	3	3/112	30147/100008101/445565	125/18057	0.0428241	0.387739	0.366253
	GO:0021884	Biological process	forebrain neuron development	2	2/112	100008101/445565	14/18057	0.00330491	0.197674	0.18672
	GO:0021879	Biological process	forebrain neuron differentiation	2	2/112	100008101/445565	24/18057	0.00962697	0.240748	0.227408
	GO:0030424	Cellular component	axon	5	5/109	556701/30608/403003/406389/30259	223/18405	0.0105419	0.171628	0.162595
	GO:0030175	Cellular component	filopodium	3	3/109	30608/403003/553434	47/18405	0.00271099	0.150365	0.142451
	GO:0150034	Cellular component	distal axon	3	3/109	556701/30608/403003	67/18405	0.0073536	0.171628	0.162595
	GO:0005882	Cellular component	intermediate filament	3	3/109	553371/30646/30259	75/18405	0.0100185	0.171628	0.162595
	GO:0045111	Cellular component	intermediate filament cytoskeleton	3	3/109	553371/30646/30259	77/18405	0.0107612	0.171628	0.162595
	GO:0098858	Cellular component	actin-based cell projection	3	3/109	30608/403003/553434	78/18405	0.0111443	0.171628	0.162595
	GO:0005791	Cellular component	rough endoplasmic reticulum	2	2/109	569780/566971	28/18405	0.0118819	0.171628	0.162595
	GO:0030426	Cellular component	growth cone	2	2/109	30608/403003	37/18405	0.0202254	0.26293	0.249091
	GO:0030427	Cellular component	site of polarized growth	2	2/109	30608/403003	48/18405	0.0328485	0.369594	0.350142
	GO:0099023	Cellular component	vesicle tethering complex	2	2/109	445207/321203	49/18405	0.0341164	0.369594	0.350142
	GO:0003924	Molecular function	GTPase activity	7	7/113	334050/336839/553656/445154/100148154/393993/436803	354/17701	0.00763214	0.404798	0.399319
	GO:0017111	Molecular function	ribonucleoside triphosphate phosphatase activity	7	7/113	334050/336839/553656/445154/100148154/393993/436803	437/17701	0.0220051	0.404798	0.399319
	GO:0005525	Molecular function	GTP binding	7	7/113	334050/336839/553656/445154/100148154/393993/436803	495/17701	0.0393616	0.404798	0.399319
	GO:0016462	Molecular function	pyrophosphatase activity	7	7/113	334050/336839/553656/445154/100148154/393993/436803	496/17701	0.039722	0.404798	0.399319
	GO:0046983	Molecular function	protein dimerization activity	6	6/113	567751/386637/664761/407684/368206/559451	393/17701	0.0402098	0.404798	0.399319
	GO:0004879	Molecular function	nuclear receptor activity	4	4/113	567943/492496/100008101/30754	62/17701	0.000660454	0.0577897	0.0570076
	GO:0098531	Molecular function	ligand-activated transcription factor activity	4	4/113	567943/492496/100008101/30754	62/17701	0.000660454	0.0577897	0.0570076
	GO:0004222	Molecular function	metalloendopeptidase activity	3	3/113	565793/560606/564734	101/17701	0.0268748	0.404798	0.399319
	GO:0061631	Molecular function	ubiquitin conjugating enzyme activity	2	2/113	30100/100001914	34/17701	0.0198382	0.404798	0.399319
	GO:0061650	Molecular function	ubiquitin-like protein conjugating enzyme activity	2	2/113	30100/100001914	38/17701	0.0244532	0.404798	0.399319
	Magenta Module-KEGG enrichment
	Category	Term	Description	Count	GeneRatio	geneID	BgRatio	pvalue	p.adjust	qvalue
	KEGG_PATHWAY	dre00030	Pentose phosphate pathway	3	3/44	321664/282672/405822	34/7476	0.00100221	0.0449298	0.038766
	KEGG_PATHWAY	dre04114	Oocyte meiosis	5	5/44	192322/406443/406419/393716/569473	151/7476	0.00181065	0.0449298	0.038766
	KEGG_PATHWAY	dre04120	Ubiquitin mediated proteolysis	5	5/44	564527/393716/30100/100001914/569473	158/7476	0.00220966	0.0449298	0.038766
	KEGG_PATHWAY	dre00010	Glycolysis / Gluconeogenesis	3	3/44	321664/282672/405822	81/7476	0.0117943	0.149637	0.129109
	KEGG_PATHWAY	dre04910	Insulin signaling pathway	4	4/44	282672/192322/553656/334167	180/7476	0.0208573	0.205096	0.176959
	KEGG_PATHWAY	dre04110	Cell cycle	4	4/44	406443/406419/393716/569473	191/7476	0.0252919	0.205096	0.176959
	KEGG_PATHWAY	dre00051	Fructose and mannose metabolism	2	2/44	321664/282672	45/7476	0.0285588	0.205096	0.176959
	KEGG_PATHWAY	dre04141	Protein processing in endoplasmic reticulum	4	4/44	386590/393716/327133/100001914	202/7476	0.03026	0.205096	0.176959
	KEGG_PATHWAY	dre04912	GnRH signaling pathway	3	3/44	192322/336839/553656	132/7476	0.0421414	0.257062	0.221797
	KEGG_PATHWAY	dre04144	Endocytosis	5	5/44	336839/407684/553656/445154/100148154	341/7476	0.0485373	0.269161	0.232236

## Sheet: Table S6
	Table S6. TOP 10 Terms of GO and KEGG enrichment in Hub genes of the Lightgreen module
	Lightgreen Module-GO enrichment
	GO ID	ONTOLOGY	Description	Count	GeneRatio	geneID	BgRatio	pvalue	p.adjust	qvalue
	GO:0034330	Biological process	cell junction organization	7	7/55	81581/81584/553515/567861/114424/60635/431748	279/18057	2.1e-05	0.00139601	0.00108166
	GO:0006952	Biological process	defense response	7	7/55	30554/562007/405770/100192217/559020/57933/494109	468/18057	0.000520126	0.0180186	0.0139613
	GO:0006954	Biological process	inflammatory response	5	5/55	30554/562007/405770/100192217/559020	214/18057	0.000479506	0.0178893	0.013861
	GO:0043207	Biological process	response to external biotic stimulus	5	5/55	562007/405770/100192217/57933/494109	453/18057	0.0120856	0.0986516	0.0764376
	GO:0048562	Biological process	embryonic organ morphogenesis	5	5/55	567861/558777/60635/57933/794613	455/18057	0.0122997	0.0986516	0.0764376
	GO:0006935	Biological process	chemotaxis	4	4/55	405770/100192217/494109/566040	399/18057	0.0331101	0.162206	0.125681
	GO:0030595	Biological process	leukocyte chemotaxis	3	3/55	405770/100192217/494109	99/18057	0.00341139	0.0533717	0.0413537
	GO:0050900	Biological process	leukocyte migration	3	3/55	405770/100192217/494109	142/18057	0.00926936	0.0848234	0.0657232
	GO:0001841	Biological process	neural tube formation	2	2/55	114424/794613	33/18057	0.00452722	0.0548925	0.042532
	GO:0030593	Biological process	neutrophil chemotaxis	2	2/55	405770/100192217	71/18057	0.0197937	0.131506	0.101894
	GO:0005923	Cellular component	bicellular tight junction	4	4/52	81581/81584/553515/60635	87/18405	0.000106041	0.003458	0.00284869
	GO:0070160	Cellular component	tight junction	4	4/52	81581/81584/553515/60635	89/18405	0.000115835	0.003458	0.00284869
	GO:0043296	Cellular component	apical junction complex	4	4/52	81581/81584/553515/60635	96/18405	0.000155321	0.003458	0.00284869
	GO:0000139	Cellular component	Golgi membrane	6	6/52	324510/407623/560569/406477/431748/100170782	302/18405	0.000200464	0.003458	0.00284869
	GO:0005911	Cellular component	cell-cell junction	5	5/52	81581/81584/553515/114424/60635	273/18405	0.00101799	0.0140483	0.011573
	GO:0070161	Cellular component	anchoring junction	5	5/52	81581/81584/553515/114424/60635	331/18405	0.00237429	0.0273043	0.0224933
	GO:0098562	Cellular component	cytoplasmic side of membrane	3	3/52	445297/100535203/445232	106/18405	0.00334337	0.0320052	0.0263658
	GO:1905360	Cellular component	GTPase complex	2	2/52	445297/445232	52/18405	0.009486	0.0639847	0.0527105
	GO:0001726	Cellular component	ruffle	2	2/52	431748/566522	54/18405	0.0102005	0.0639847	0.0527105
	GO:0019898	Cellular component	extrinsic component of membrane	3	3/52	445297/445232/114424	183/18405	0.0149594	0.0860166	0.0708604
	GO:0008289	Molecular function	lipid binding	7	7/55	572245/30554/393909/560569/100001416/798864/566522	481/17701	0.000688006	0.0334829	0.0260718
	GO:0005543	Molecular function	phospholipid binding	5	5/55	572245/30554/393909/798864/566522	284/17701	0.00185434	0.0566561	0.0441157
	GO:0004620	Molecular function	phospholipase activity	4	4/55	30554/555443/798864/566040	90/17701	0.000174822	0.023916	0.0186224
	GO:0016298	Molecular function	lipase activity	4	4/55	30554/555443/798864/566040	106/17701	0.000327617	0.023916	0.0186224
	GO:0035091	Molecular function	phosphatidylinositol binding	3	3/55	572245/393909/566522	156/17701	0.0126051	0.167304	0.130273
	GO:0001664	Molecular function	G protein-coupled receptor binding	3	3/55	445297/445232/100192217	185/17701	0.0198034	0.179204	0.139539
	GO:0016705	Molecular function	oxidoreductase activity, acting on paired donors, with incorporation or reduction of molecular oxygen	3	3/55	565650/559020/494109	198/17701	0.0236316	0.179204	0.139539
	GO:0031683	Molecular function	G-protein beta/gamma-subunit complex binding	2	2/55	445297/445232	25/17701	0.00271639	0.0566561	0.0441157
	GO:0008199	Molecular function	ferric iron binding	1	1/55	436651	13/17701	0.0396619	0.179204	0.139539
	GO:0031210	Molecular function	phosphatidylcholine binding	1	1/55	393909	15/17701	0.045625	0.179204	0.139539
	Lightgreen Module-KEGG enrichment
	Category	Term	Description	Count	GeneRatio	geneID	BgRatio	pvalue	p.adjust	qvalue
	KEGG_PATHWAY	dre04217	Necroptosis	6	6/30	30554/405770/57933/436651/798864/393351	197/7378	0.000116741	0.00548682	0.00405521
	KEGG_PATHWAY	dre04514	Cell adhesion molecules	4	4/30	81581/81584/114424/60635	194/7378	0.00743554	0.0388301	0.0286986
	KEGG_PATHWAY	dre01250	Biosynthesis of nucleotide sugars	3	3/30	567861/393461/554143	45/7378	0.000767269	0.0180308	0.0133263
	KEGG_PATHWAY	dre00590	Arachidonic acid metabolism	3	3/30	30554/559020/798864	63/7378	0.00204394	0.0262725	0.0194176
	KEGG_PATHWAY	dre00520	Amino sugar and nucleotide sugar metabolism	3	3/30	567861/393461/554143	65/7378	0.00223596	0.0262725	0.0194176
	KEGG_PATHWAY	dre04370	VEGF signaling pathway	3	3/30	30554/559020/798864	81/7378	0.00418057	0.0280695	0.0207457
	KEGG_PATHWAY	dre00564	Glycerophospholipid metabolism	3	3/30	30554/570695/798864	112/7378	0.0102622	0.0460964	0.034069
	KEGG_PATHWAY	dre04625	C-type lectin receptor signaling pathway	3	3/30	405770/559020/57933	129/7378	0.015025	0.058848	0.0434934
	KEGG_PATHWAY	dre04530	Tight junction	3	3/30	81581/81584/60635	248/7378	0.048283	0.181796	0.14086
	KEGG_PATHWAY	dre04020	Calcium signaling pathway	3	3/30	445297/555443/445232	391/7378	0.0407794	0.181796	0.14086
	KEGG_PATHWAY	dre04216	Ferroptosis	1	1/30	436651	62/7378	0.0440499	0.181796	0.14086

## Sheet: Table S7
	Table S7. TOP 10 Terms of GO and KEGG enrichment in Hub genes of the Brown module
	Brown Module-GO enrichment
	Category	GO Number	Count	%	PValue	Genes	List Total	Pop Hits	Pop Total	Fold Enrichment	Bonferroni	Benjamini	FDR
	Biological process	GO:0006811 ion transport	95	8.62069	7.52404e-25	ENSDARG00000051852, ENSDARG00000076754, ENSDARG00000026137, ENSDARG00000006923, ENSDARG00000070173, ENSDARG00000056625, ENSDARG00000004627, ENSDARG00000043474, ENSDARG00000001835, ENSDARG00000056101, ENSDARG00000099031, ENSDARG00000036383, ENSDARG00000070092, ENSDARG00000060496, ENSDARG00000089913, ENSDARG00000086207, ENSDARG00000100592, ENSDARG00000025162, ENSDARG00000090815, ENSDARG00000060095,…	864	614	18394	3.29396	9.52543e-22	9.52543e-22	9.32228e-22
	Biological process	GO:0034765 regulation of ion transmembrane transport	29	2.63158	2.78606e-10	ENSDARG00000051852, ENSDARG00000006923, ENSDARG00000032959, ENSDARG00000056101, ENSDARG00000005775, ENSDARG00000070092, ENSDARG00000060496, ENSDARG00000101589, ENSDARG00000089913, ENSDARG00000032565, ENSDARG00000057468, ENSDARG00000010933, ENSDARG00000090815, ENSDARG00000070626, ENSDARG00000060095, ENSDARG00000031438, ENSDARG00000102064, ENSDARG00000099045, ENSDARG00000079295, ENSDARG00000021735,…	864	149	18394	4.14357	3.52715e-07	1.76358e-07	1.72597e-07
	Biological process	GO:0007268 chemical synaptic transmission	33	2.99456	7.42823e-10	ENSDARG00000006923, ENSDARG00000112435, ENSDARG00000055559, ENSDARG00000077329, ENSDARG00000054124, ENSDARG00000099096, ENSDARG00000077761, ENSDARG00000101702, ENSDARG00000103848, ENSDARG00000102216, ENSDARG00000062376, ENSDARG00000059945, ENSDARG00000041150, ENSDARG00000061829, ENSDARG00000025011, ENSDARG00000018066, ENSDARG00000053665, ENSDARG00000077710, ENSDARG00000060711, ENSDARG00000079455,…	864	197	18394	3.56624	9.40413e-07	3.13471e-07	3.06786e-07
	Biological process	GO:0048488 synaptic vesicle endocytosis	12	1.08893	1.48713e-08	ENSDARG00000030614, ENSDARG00000077329, ENSDARG00000011640, ENSDARG00000025011, ENSDARG00000077710, ENSDARG00000062376, ENSDARG00000104786, ENSDARG00000007663, ENSDARG00000077761, ENSDARG00000079455, ENSDARG00000009281, ENSDARG00000025206	864	27	18394	9.46193	1.88269e-05	4.70676e-06	4.60638e-06
	Biological process	GO:0007158 neuron cell-cell adhesion	8	0.725953	3.14614e-07	ENSDARG00000077329, ENSDARG00000105924, ENSDARG00000077710, ENSDARG00000062376, ENSDARG00000068323, ENSDARG00000104786, ENSDARG00000077761, ENSDARG00000079455	864	12	18394	14.1929	0.000398221	6.63835e-05	6.49677e-05
	Biological process	GO:0035249 synaptic transmission, glutamatergic	10	0.907441	7.30695e-07	ENSDARG00000067605, ENSDARG00000026753, ENSDARG00000112435, ENSDARG00000061829, ENSDARG00000055302, ENSDARG00000074583, ENSDARG00000041150, ENSDARG00000069101, ENSDARG00000013669, ENSDARG00000001127	864	24	18394	8.87056	0.000924632	0.000132151	0.000129333
	Biological process	GO:0050804 modulation of synaptic transmission	11	0.998185	1.23319e-06	ENSDARG00000026753, ENSDARG00000077329, ENSDARG00000018817, ENSDARG00000077710, ENSDARG00000062376, ENSDARG00000055302, ENSDARG00000104786, ENSDARG00000077761, ENSDARG00000016739, ENSDARG00000079455, ENSDARG00000074583	864	32	18394	7.31821	0.00156	0.000195153	0.000190991
	Biological process	GO:0006816 calcium ion transport	18	1.63339	2.8204e-06	ENSDARG00000006923, ENSDARG00000103390, ENSDARG00000043474, ENSDARG00000055154, ENSDARG00000099045, ENSDARG00000036383, ENSDARG00000079295, ENSDARG00000021735, ENSDARG00000007788, ENSDARG00000003326, ENSDARG00000060496, ENSDARG00000101589, ENSDARG00000089913, ENSDARG00000032565, ENSDARG00000010933, ENSDARG00000037905, ENSDARG00000100592, ENSDARG00000070626	864	98	18394	3.91029	0.00356427	0.000396737	0.000388275
	Biological process	GO:0050808 synapse organization	10	0.907441	4.52775e-06	ENSDARG00000077329, ENSDARG00000053205, ENSDARG00000102216, ENSDARG00000025011, ENSDARG00000077710, ENSDARG00000062376, ENSDARG00000013000, ENSDARG00000061977, ENSDARG00000104786, ENSDARG00000010933	864	29	18394	7.34116	0.00571574	0.000573213	0.000560988
	Biological process	GO:0007269 neurotransmitter secretion	7	0.635209	5.59691e-05	ENSDARG00000030614, ENSDARG00000001994, ENSDARG00000060368, ENSDARG00000056036, ENSDARG00000045945, ENSDARG00000025206, ENSDARG00000013414	864	16	18394	9.31409	0.0684067	0.00393649	0.00385254
	Cellular component	GO:0045202 synapse	94	8.52995	1.06328e-32	ENSDARG00000018270, ENSDARG00000006923, ENSDARG00000070173, ENSDARG00000073883, ENSDARG00000077329, ENSDARG00000054124, ENSDARG00000003495, ENSDARG00000077761, ENSDARG00000090585, ENSDARG00000060326, ENSDARG00000025206, ENSDARG00000059340, ENSDARG00000067605, ENSDARG00000013020, ENSDARG00000086207, ENSDARG00000100956, ENSDARG00000036344, ENSDARG00000059945, ENSDARG00000069101, ENSDARG00000060095,…	953	446	18875	4.17433	3.4982e-30	3.4982e-30	3.20048e-30
	Cellular component	GO:0016020 membrane	481	43.6479	1.37932e-17	ENSDARG00000002728, ENSDARG00000054288, ENSDARG00000056101, ENSDARG00000053190, ENSDARG00000060610, ENSDARG00000102216, ENSDARG00000035895, ENSDARG00000101363, ENSDARG00000068456, ENSDARG00000104992, ENSDARG00000057209, ENSDARG00000014953, ENSDARG00000055009, ENSDARG00000009106, ENSDARG00000061830, ENSDARG00000091215, ENSDARG00000073802, ENSDARG00000088293, ENSDARG00000071506, ENSDARG00000101478,…	953	7058	18875	1.34976	4.53795e-15	2.26897e-15	2.07587e-15
	Cellular component	GO:0005886 plasma membrane	232	21.0526	2.20741e-16	ENSDARG00000076754, ENSDARG00000001994, ENSDARG00000097576, ENSDARG00000105287, ENSDARG00000079348, ENSDARG00000105281, ENSDARG00000005679, ENSDARG00000063568, ENSDARG00000015002, ENSDARG00000102216, ENSDARG00000060610, ENSDARG00000035895, ENSDARG00000086207, ENSDARG00000009477, ENSDARG00000101363, ENSDARG00000025162, ENSDARG00000090815, ENSDARG00000098652, ENSDARG00000094171, ENSDARG00000074583,…	953	2741	18875	1.67638	7.30527e-14	2.42079e-14	2.21477e-14
	Cellular component	GO:0045211 postsynaptic membrane	36	3.26679	3.18298e-15	ENSDARG00000052765, ENSDARG00000026753, ENSDARG00000070173, ENSDARG00000073883, ENSDARG00000055559, ENSDARG00000099096, ENSDARG00000056101, ENSDARG00000079840, ENSDARG00000101702, ENSDARG00000059368, ENSDARG00000063144, ENSDARG00000086207, ENSDARG00000037496, ENSDARG00000095603, ENSDARG00000037498, ENSDARG00000038508, ENSDARG00000100851, ENSDARG00000060095, ENSDARG00000105490, ENSDARG00000053665,…	953	143	18875	4.98609	1.05926e-12	2.618e-13	2.39519e-13
	Cellular component	GO:0030054 cell junction	65	5.89837	6.34921e-15	ENSDARG00000018270, ENSDARG00000070173, ENSDARG00000073883, ENSDARG00000077329, ENSDARG00000004627, ENSDARG00000077761, ENSDARG00000025206, ENSDARG00000102216, ENSDARG00000086207, ENSDARG00000059945, ENSDARG00000060095, ENSDARG00000071152, ENSDARG00000053665, ENSDARG00000074583, ENSDARG00000036376, ENSDARG00000068989, ENSDARG00000063299, ENSDARG00000058103, ENSDARG00000104786, ENSDARG00000031720,…	953	431	18875	2.98697	2.082e-12	4.17778e-13	3.82223e-13
	Cellular component	GO:0016021 integral component of membrane	435	39.4737	2.04726e-14	ENSDARG00000002728, ENSDARG00000054288, ENSDARG00000056101, ENSDARG00000053190, ENSDARG00000060610, ENSDARG00000058410, ENSDARG00000035895, ENSDARG00000101363, ENSDARG00000068456, ENSDARG00000104992, ENSDARG00000057209, ENSDARG00000014953, ENSDARG00000009106, ENSDARG00000091215, ENSDARG00000073802, ENSDARG00000103535, ENSDARG00000071506, ENSDARG00000101478, ENSDARG00000079008, ENSDARG00000061835,…	953	6417	18875	1.34261	6.72085e-12	1.12258e-12	1.02704e-12
	Cellular component	GO:0043005 neuron projection	47	4.26497	1.06464e-12	ENSDARG00000055559, ENSDARG00000056206, ENSDARG00000045156, ENSDARG00000021584, ENSDARG00000055115, ENSDARG00000099096, ENSDARG00000014273, ENSDARG00000101702, ENSDARG00000087599, ENSDARG00000060496, ENSDARG00000067925, ENSDARG00000061165, ENSDARG00000086300, ENSDARG00000102216, ENSDARG00000089913, ENSDARG00000017466, ENSDARG00000036344, ENSDARG00000058117, ENSDARG00000059945, ENSDARG00000041150,…	953	279	18875	3.33647	3.50251e-10	5.0038e-11	4.57795e-11
	Cellular component	GO:0030424 axon	34	3.0853	8.37227e-11	ENSDARG00000030614, ENSDARG00000051852, ENSDARG00000032959, ENSDARG00000029501, ENSDARG00000055154, ENSDARG00000025206, ENSDARG00000098880, ENSDARG00000005775, ENSDARG00000102858, ENSDARG00000018817, ENSDARG00000011640, ENSDARG00000079161, ENSDARG00000004580, ENSDARG00000104413, ENSDARG00000057468, ENSDARG00000100592, ENSDARG00000060095, ENSDARG00000103002, ENSDARG00000098511, ENSDARG00000056753,…	953	179	18875	3.76201	2.75448e-08	3.4431e-09	3.15007e-09
	Cellular component	GO:0098978 glutamatergic synapse	14	1.27042	1.45031e-08	ENSDARG00000055459, ENSDARG00000054177, ENSDARG00000098880, ENSDARG00000006636, ENSDARG00000059340, ENSDARG00000079781, ENSDARG00000013312, ENSDARG00000057296, ENSDARG00000079161, ENSDARG00000063299, ENSDARG00000063069, ENSDARG00000070567, ENSDARG00000016739, ENSDARG00000056926	953	37	18875	7.49412	4.77151e-06	5.30169e-07	4.85049e-07
	Cellular component	GO:0098793 presynapse	17	1.54265	4.4389e-07	ENSDARG00000001994, ENSDARG00000077329, ENSDARG00000061829, ENSDARG00000004836, ENSDARG00000025011, ENSDARG00000077710, ENSDARG00000056036, ENSDARG00000077761, ENSDARG00000079455, ENSDARG00000013312, ENSDARG00000061165, ENSDARG00000062376, ENSDARG00000058117, ENSDARG00000070567, ENSDARG00000104786, ENSDARG00000009281, ENSDARG00000013414	953	72	18875	4.67639	0.000146029	1.4604e-05	1.33611e-05
	Molecular function	GO:0005216 ion channel activity	47	4.26497	8.49949e-18	ENSDARG00000052765, ENSDARG00000051852, ENSDARG00000026753, ENSDARG00000070173, ENSDARG00000006923, ENSDARG00000055559, ENSDARG00000032959, ENSDARG00000056625, ENSDARG00000099096, ENSDARG00000001835, ENSDARG00000056101, ENSDARG00000079840, ENSDARG00000005775, ENSDARG00000070092, ENSDARG00000101702, ENSDARG00000060496, ENSDARG00000101589, ENSDARG00000059368, ENSDARG00000089913, ENSDARG00000086207,…	826	220	17352	4.48792	5.74566e-15	5.74566e-15	5.56717e-15
	Molecular function	GO:0005244 voltage-gated ion channel activity	29	2.63158	9.63612e-11	ENSDARG00000051852, ENSDARG00000006923, ENSDARG00000032959, ENSDARG00000056101, ENSDARG00000005775, ENSDARG00000070092, ENSDARG00000060496, ENSDARG00000101589, ENSDARG00000089913, ENSDARG00000032565, ENSDARG00000057468, ENSDARG00000010933, ENSDARG00000090815, ENSDARG00000070626, ENSDARG00000060095, ENSDARG00000031438, ENSDARG00000102064, ENSDARG00000099045, ENSDARG00000079295, ENSDARG00000021735,…	826	141	17352	4.32064	6.51402e-08	3.25701e-08	3.15583e-08
	Molecular function	GO:0004970 ionotropic glutamate receptor activity	13	1.17967	1.8547e-09	ENSDARG00000026753, ENSDARG00000052765, ENSDARG00000070173, ENSDARG00000021352, ENSDARG00000055302, ENSDARG00000074583, ENSDARG00000034493, ENSDARG00000059368, ENSDARG00000086207, ENSDARG00000037496, ENSDARG00000037498, ENSDARG00000030376, ENSDARG00000032714	826	28	17352	9.75337	1.25378e-06	4.17925e-07	4.04942e-07
	Molecular function	GO:0038023 signaling receptor activity	28	2.54083	7.6822e-09	ENSDARG00000052765, ENSDARG00000026753, ENSDARG00000070173, ENSDARG00000077329, ENSDARG00000079348, ENSDARG00000105281, ENSDARG00000077761, ENSDARG00000011188, ENSDARG00000042723, ENSDARG00000059368, ENSDARG00000086207, ENSDARG00000037496, ENSDARG00000062376, ENSDARG00000037498, ENSDARG00000034907, ENSDARG00000077710, ENSDARG00000055302, ENSDARG00000052059, ENSDARG00000021352, ENSDARG00000079455,…	826	159	17352	3.69939	5.19315e-06	1.29829e-06	1.25796e-06
	Molecular function	GO:0015276 ligand-gated ion channel activity	14	1.27042	1.03525e-08	ENSDARG00000026753, ENSDARG00000052765, ENSDARG00000070173, ENSDARG00000079348, ENSDARG00000021352, ENSDARG00000055302, ENSDARG00000074583, ENSDARG00000034493, ENSDARG00000059368, ENSDARG00000086207, ENSDARG00000037496, ENSDARG00000037498, ENSDARG00000030376, ENSDARG00000032714	826	38	17352	7.73952	6.99825e-06	1.39966e-06	1.35618e-06
	Molecular function	GO:0005509 calcium ion binding	70	6.35209	5.76725e-08	ENSDARG00000051896, ENSDARG00000006923, ENSDARG00000073883, ENSDARG00000105441, ENSDARG00000020072, ENSDARG00000011519, ENSDARG00000025206, ENSDARG00000023228, ENSDARG00000037598, ENSDARG00000063568, ENSDARG00000011640, ENSDARG00000036424, ENSDARG00000015002, ENSDARG00000060610, ENSDARG00000060410, ENSDARG00000036344, ENSDARG00000059900, ENSDARG00000014239, ENSDARG00000061909, ENSDARG00000075830,…	826	739	17352	1.98986	3.89858e-05	6.49777e-06	6.29591e-06
	Molecular function	GO:0004971 AMPA glutamate receptor activity	7	0.635209	2.9267e-07	ENSDARG00000052765, ENSDARG00000070173, ENSDARG00000059368, ENSDARG00000037496, ENSDARG00000021352, ENSDARG00000037498, ENSDARG00000032714	826	8	17352	18.3814	0.000197825	2.82635e-05	2.73855e-05
	Molecular function	GO:0005245 voltage-gated calcium channel activity	14	1.27042	3.99255e-07	ENSDARG00000006923, ENSDARG00000103390, ENSDARG00000099045, ENSDARG00000079295, ENSDARG00000021735, ENSDARG00000003326, ENSDARG00000060496, ENSDARG00000101589, ENSDARG00000089913, ENSDARG00000036577, ENSDARG00000032565, ENSDARG00000010933, ENSDARG00000037905, ENSDARG00000070626	826	50	17352	5.88203	0.00026986	3.3737e-05	3.2689e-05
	Molecular function	GO:0019905 syntaxin binding	15	1.36116	6.08711e-07	ENSDARG00000030614, ENSDARG00000075830, ENSDARG00000001994, ENSDARG00000097576, ENSDARG00000045750, ENSDARG00000056877, ENSDARG00000043012, ENSDARG00000029234, ENSDARG00000056036, ENSDARG00000025206, ENSDARG00000067605, ENSDARG00000011640, ENSDARG00000058117, ENSDARG00000069101, ENSDARG00000013669	826	60	17352	5.25182	0.000411404	4.57209e-05	4.43006e-05
	Molecular function	GO:0046961 proton-transporting ATPase activity, rotational mechanism	9	0.816697	1.32538e-05	ENSDARG00000035880, ENSDARG00000006370, ENSDARG00000036577, ENSDARG00000045543, ENSDARG00000011175, ENSDARG00000015174, ENSDARG00000043465, ENSDARG00000030694, ENSDARG00000023967	826	25	17352	7.56262	0.00891959	0.000895955	0.000868122
	Brown Module-KEGG enrichment
	Category	Term	Count	%	PValue	Genes	List Total	Pop Hits	Pop Total	Fold Enrichment	Bonferroni	Benjamini	FDR
	KEGG_PATHWAY	dre04020 Calcium signaling pathway	38	3.44828	7.01541e-06	ENSDARG00000006923, ENSDARG00000056206, ENSDARG00000043474, ENSDARG00000014273, ENSDARG00000055154, ENSDARG00000025106, ENSDARG00000008723, ENSDARG00000101702, ENSDARG00000060496, ENSDARG00000034187, ENSDARG00000100897, ENSDARG00000017446, ENSDARG00000101589, ENSDARG00000092659, ENSDARG00000009212, ENSDARG00000089913, ENSDARG00000086207, ENSDARG00000010933, ENSDARG00000100592, ENSDARG00000052957,…	320	376	6959	2.19782	0.000883554	0.000883941	0.000862895
	KEGG_PATHWAY	dre04010 MAPK signaling pathway	38	3.44828	4.40896e-05	ENSDARG00000001234, ENSDARG00000006923, ENSDARG00000077364, ENSDARG00000025106, ENSDARG00000008723, ENSDARG00000060496, ENSDARG00000060551, ENSDARG00000100897, ENSDARG00000018817, ENSDARG00000014675, ENSDARG00000101589, ENSDARG00000092659, ENSDARG00000089913, ENSDARG00000062531, ENSDARG00000032565, ENSDARG00000028793, ENSDARG00000010933, ENSDARG00000104810, ENSDARG00000070626, ENSDARG00000033437,…	320	408	6959	2.02544	0.00554	0.00195239	0.00190591
	KEGG_PATHWAY	dre04261 Adrenergic signaling in cardiomyocytes	27	2.45009	4.64856e-05	ENSDARG00000056206, ENSDARG00000011519, ENSDARG00000043474, ENSDARG00000079564, ENSDARG00000014273, ENSDARG00000055154, ENSDARG00000099031, ENSDARG00000060551, ENSDARG00000034187, ENSDARG00000101589, ENSDARG00000035552, ENSDARG00000032565, ENSDARG00000010933, ENSDARG00000100592, ENSDARG00000018259, ENSDARG00000104810, ENSDARG00000070626, ENSDARG00000099203, ENSDARG00000103390, ENSDARG00000056797,…	320	244	6959	2.40642	0.0058402	0.00195239	0.00190591
	KEGG_PATHWAY	dre04080 Neuroactive ligand-receptor interaction	47	4.26497	0.000274277	ENSDARG00000052765, ENSDARG00000026753, ENSDARG00000070173, ENSDARG00000055559, ENSDARG00000102096, ENSDARG00000079348, ENSDARG00000019660, ENSDARG00000105281, ENSDARG00000054124, ENSDARG00000002728, ENSDARG00000099096, ENSDARG00000101702, ENSDARG00000067925, ENSDARG00000007195, ENSDARG00000059368, ENSDARG00000086207, ENSDARG00000037496, ENSDARG00000035552, ENSDARG00000037498, ENSDARG00000038508,…	320	597	6959	1.71207	0.0339731	0.00863972	0.00843401
	KEGG_PATHWAY	dre04514 Cell adhesion molecules	21	1.90563	0.000472186	ENSDARG00000077329, ENSDARG00000077367, ENSDARG00000074524, ENSDARG00000077710, ENSDARG00000045685, ENSDARG00000078123, ENSDARG00000061647, ENSDARG00000077761, ENSDARG00000079455, ENSDARG00000006636, ENSDARG00000079781, ENSDARG00000036376, ENSDARG00000021607, ENSDARG00000042677, ENSDARG00000017466, ENSDARG00000062376, ENSDARG00000014792, ENSDARG00000061454, ENSDARG00000104786, ENSDARG00000073713,…	320	192	6959	2.37856	0.0577734	0.0118991	0.0116158
	KEGG_PATHWAY	dre04260 Cardiac muscle contraction	15	1.36116	0.00647277	ENSDARG00000076754, ENSDARG00000099203, ENSDARG00000011519, ENSDARG00000103390, ENSDARG00000079564, ENSDARG00000053262, ENSDARG00000055154, ENSDARG00000099045, ENSDARG00000003326, ENSDARG00000101589, ENSDARG00000032565, ENSDARG00000010933, ENSDARG00000100592, ENSDARG00000018259, ENSDARG00000070626	320	145	6959	2.24968	0.558783	0.135928	0.132692
	KEGG_PATHWAY	dre04512 ECM-receptor interaction	11	0.998185	0.0204017	ENSDARG00000055009, ENSDARG00000020072, ENSDARG00000074908, ENSDARG00000074316, ENSDARG00000060410, ENSDARG00000077139, ENSDARG00000060711, ENSDARG00000061436, ENSDARG00000059945, ENSDARG00000079752, ENSDARG00000012942	320	104	6959	2.30015	0.925519	0.367231	0.358488
	KEGG_PATHWAY	dre04012 ErbB signaling pathway	11	0.998185	0.0288688	ENSDARG00000089766, ENSDARG00000007825, ENSDARG00000086585, ENSDARG00000056206, ENSDARG00000077364, ENSDARG00000014273, ENSDARG00000053939, ENSDARG00000031246, ENSDARG00000104810, ENSDARG00000063207, ENSDARG00000008723	320	110	6959	2.17469	0.975053	0.454683	0.443857
	KEGG_PATHWAY	dre04145 Phagosome	15	1.36116	0.041	ENSDARG00000002344, ENSDARG00000020072, ENSDARG00000045543, ENSDARG00000043465, ENSDARG00000015174, ENSDARG00000023967, ENSDARG00000041417, ENSDARG00000035880, ENSDARG00000059057, ENSDARG00000006370, ENSDARG00000036577, ENSDARG00000011175, ENSDARG00000060410, ENSDARG00000030694, ENSDARG00000012942	320	183	6959	1.78253	0.994882	0.574001	0.560334
	KEGG_PATHWAY	dre00190 Oxidative phosphorylation	12	1.08893	0.0768667	ENSDARG00000035880, ENSDARG00000006370, ENSDARG00000059057, ENSDARG00000036577, ENSDARG00000045543, ENSDARG00000011175, ENSDARG00000015174, ENSDARG00000043465, ENSDARG00000030694, ENSDARG00000023967, ENSDARG00000070824, ENSDARG00000041417	320	148	6959	1.76326	0.999958	0.923324	0.90134
